# Supplementary material for: Methyl (9aR*,10S*,11R*,13aS*,13bS*)-9-oxo-6,7,9,9a,10,11-hexa­hydro-5H,13bH-11,13a-ep­oxy­pyrrolo­[2′,1′:3,4][1,4]diazepino[2,1-a]isoindole-10-carboxyl­ate
Source: Acta Crystallogr Sect E Struct Rep Online. 2011 Oct 5;67(Pt 11):o2852–3. doi: 10.1107/S1600536811040360 (PMC3247590; doi:10.1107/S1600536811040360)
Supplement: Supplementary file 1 [file e-67-o2852-sup1.cif]

##############################################################################
#                                                                            #
# This CIF contains the data in a paper accepted for publication in          #
# Acta Crystallographica Section E. It conforms to the requirements of       #
# Notes for Authors for Acta Crystallographica Section E, and has been       #
# peer reviewed under the auspices of the IUCr Commission on Journals.       #
#                                                                            #
# Full details of the Crystallographic Information File format               #
# are given in the paper "The Crystallographic Information File (CIF):       #
# a New Standard Archive File for Crystallography" by S. R. Hall, F. H.      #
# Allen and I. D. Brown [Acta Cryst. (1991), A47, 655-685].                  #
#                                                                            #
# The current version of the core CIF dictionary is obtainable from          #
# ftp://ftp.iucr.org/pub/cif_core.dic.                                       #
#                                                                            #
# Software is freely available for graphical display of the structure(s)     #
# in this CIF. For information consult the CIF software page                 #
# http://www.iucr.org/resources/cif/software.                                #
#                                                                            #
# This file may be used for bona fide research purposes within the           #
# scientific community so long as proper attribution is given to the journal # 
# article from which it was obtained.                                        #
#                                                                            #
##############################################################################
data_global
_audit_creation_method     'from SHELXL97 CIF and IUCr SHELXL97-template'
_journal_date_recd_electronic     2011-09-08
_journal_date_accepted     2011-09-30
_journal_name_full     'Acta Crystallographica, Section E'
_journal_year     2011
_journal_volume     67
_journal_issue     11
_journal_page_first     o2852
_journal_page_last     o2853
_journal_paper_category     QO
_journal_coeditor_code     AA2027
_publ_contact_author_name     'Flavien A. A. Toze'
_publ_contact_author_address
;
Department of Chemistry, University of Douala, Faculty of Sciences,
PO Box 24157, Douala, Republic of Cameroon
;
_publ_contact_author_email     'vkh@xray.ineos.ac.ru'
_publ_contact_author_fax     '+7(499)1355085'
_publ_contact_author_phone     '+7(499)1359343'
_publ_section_title
;\
Methyl
(9a<i>R</i>*,10<i>S</i>*,11<i>R</i>*,13a<i>S</i>*,13b<i>S</i>*)-9-oxo-6,7,9,\
9a,10,11-hexahydro-5<i>H</i>,13b<i>H</i>-11,13a-epoxypyrrolo[2',1':3,4][1,4]\
diazepino[2,1-<i>a</i>]isoindole-10-carboxylate
;
loop_
    _publ_author_name
    _publ_author_footnote
    _publ_author_address
    'Flavien A. A. Toze' .
;
Department of Chemistry, University of Douala, Faculty of Sciences,
PO Box 24157, Douala, Republic of Cameroon
;
    'Inga K. Airiyan' .
;
Department of Organic Chemistry, Russian Peoples' Friendship University,
6 Miklukho-Maklaya St, Moscow 117198, Russian Federation
;
    'Eugeniya V. Nikitina' .
;
Department of Organic Chemistry, Russian Peoples' Friendship University,
6 Miklukho-Maklaya St, Moscow 117198, Russian Federation
;
    'Elena A. Sorokina' .
;
Department of Organic Chemistry, Russian Peoples' Friendship University,
6 Miklukho-Maklaya St, Moscow 117198, Russian Federation
;
    'Victor N. Khrustalev' .
;
X-Ray Structural Centre,
A.N. Nesmeyanov Institute of Organoelement Compounds,
Russian Academy of Sciences,
28 Vavilov St, B-334, Moscow 119991, Russian Federation
;
data_I
_audit_creation_method     SHELXL-97
_chemical_name_systematic
;
Methyl (9a<i>R</i>*,10<i>S</i>*,11<i>R</i>*,13a<i>S</i>*,13b<i>S</i>*)-
9-oxo-6,7,9,9a,10,11-hexahydro-5<i>H</i>,13b<i>H</i>-11,13a-
epoxypyrrolo[2',1':3,4][1,4]diazepino[2,1-<i>a</i>]isoindole-10-carboxylate
;
_chemical_name_common     ?
_chemical_formula_moiety     'C17 H18 N2 O4'
_chemical_formula_sum     'C17 H18 N2 O4'
_chemical_formula_iupac     'C17 H18 N2 O4'
_chemical_formula_weight     314.33
_chemical_melting_point     ?
_symmetry_cell_setting     monoclinic
_symmetry_space_group_name_H-M     'P 21/n'
_symmetry_space_group_name_Hall     '-P 2yn'
loop_
    _symmetry_equiv_pos_as_xyz
    'x, y, z'
    '-x+1/2, y+1/2, -z+1/2'
    '-x, -y, -z'
    'x-1/2, -y-1/2, z-1/2'
_cell_length_a     11.5817(12)
_cell_length_b     9.0152(10)
_cell_length_c     14.8607(16)
_cell_angle_alpha     90.00
_cell_angle_beta     112.749(2)
_cell_angle_gamma     90.00
_cell_volume     1430.9(3)
_cell_formula_units_Z     4
_cell_measurement_reflns_used     7472
_cell_measurement_theta_min     2.70
_cell_measurement_theta_max     32.59
_cell_measurement_temperature     100(2)
_exptl_crystal_description     prism
_exptl_crystal_colour     colourless
_exptl_crystal_size_max     0.30
_exptl_crystal_size_mid     0.20
_exptl_crystal_size_min     0.20
_exptl_crystal_density_diffrn     1.459
_exptl_crystal_density_meas     ?
_exptl_crystal_density_method     'not measured'
_exptl_crystal_F_000     664
_exptl_absorpt_coefficient_mu     0.105
_exptl_absorpt_correction_type     multi-scan
_exptl_absorpt_process_details     '(SADABS; Sheldrick, 2003)'
_exptl_absorpt_correction_T_min     0.969
_exptl_absorpt_correction_T_max     0.979
_exptl_special_details
;
IR (KBr), \n (cm^-1^): 3406, 1737, 1690;
^1^H NMR (CDCl~3~, 600 MHz, 300 K): \d = 1.83
(m, 1H, H6A), 2.16 (m, 1H, H6B), 2.78 (d, 1H, H9A, J~9A,10~ = 8.9), 2.84
(ddd, 1H, H6, J~7B,6B~ = 6.9, J~7B,6A~ = 10.6, J~7,7~ = 17.9), 2.91 (d, 1H,
H10, J~9A,10~ = 8.9), 3.79 (s, 3H, CO~2~<i>Me</i>), 3.81 (ddd, 1H, H5B,
J~5B,6A~ = 5.8, J~5B,6B~ = 8.3, J~5,5~ = 14.2), 4.02 (br. dd, 1H, H5A,
J~5A,6~ = 8.3, J~5,5~ = 14.2), 4.55 (ddd, 1H, H7A, J~7A,6A~ = 5.1, J~7A,6B~ =
12.7, J~7,7~ = 17.9), 5.12 (d, 1H, H11, J~11,12~ = 1.7), 5.47 (s, 1H, H13B),
6.06 (dd, 1H, H2, J~2,3~ = 2.2, J~1,2~ = 3.4), 6.17 (dd, 1H, H1, J~1,3~ = 1.7,
J~1,2~ = 3.4), 6.40 (dd, 1H, H12, J~11,12~ = 1.7, J~12,13~ = 5.8), 6.55 (dd,
1H, H3, J~1,3~ = 1.7, J~2,3~ = 2.2), 6.59 (d, 1H, H13, J~12,13~ = 5.8).
EI---MS (70 eV) <i>m/z</i> (<i>rel</i>. intensity): 300 [<i>M</i>]^+^ (84),
282 (5), 271 (15), 254 (73), 237 (20), 225 (66), 211 (12), 202 (100), 187(26),
172 (19), 158 (6), 144 (6), 135 (31), 106 (33), 98 (30), 91 (23), 79(65), 54
(60), 43 (55). Anal. Calcd for C~17~H~18~N~2~O~4~: C, 64.96; H, 5.77; N, 8.91.
Found: C, 64.88; H, 5.53; N, 8.66.
;
_diffrn_ambient_temperature     100(2)
_diffrn_radiation_type     MoK\a
_diffrn_radiation_wavelength     0.71073
_diffrn_radiation_source     'fine-focus sealed tube'
_diffrn_radiation_monochromator     graphite
_diffrn_measurement_device_type     'Bruker APEXII CCD'
_diffrn_measurement_method     '\f and \w'
_diffrn_detector_area_resol_mean     ?
_diffrn_reflns_number     17904
_diffrn_reflns_av_R_equivalents     0.0278
_diffrn_reflns_av_sigmaI/netI     0.0228
_diffrn_reflns_theta_min     1.91
_diffrn_reflns_theta_max     30.00
_diffrn_reflns_theta_full     30.00
_diffrn_measured_fraction_theta_max     0.998
_diffrn_measured_fraction_theta_full     0.998
_diffrn_reflns_limit_h_min     -16
_diffrn_reflns_limit_h_max     16
_diffrn_reflns_limit_k_min     -12
_diffrn_reflns_limit_k_max     12
_diffrn_reflns_limit_l_min     -20
_diffrn_reflns_limit_l_max     20
_refine_special_details
;
Refinement of <i>F</i>^2^ against ALL reflections. The weighted <i>R</i>-factor
<i>wR</i> and goodness of fit <i>S</i> are based on <i>F</i>^2^, conventional
<i>R</i>-factors <i>R</i> are based on <i>F</i>, with <i>F</i> set to zero for
negative <i>F</i>^2^. The threshold expression of <i>F</i>^2^ >
\s(<i>F</i>^2^) is used only for calculating <i>R</i>-factors(gt) <i>etc</i>.
and is not relevant to the choice of reflections for refinement.
<i>R</i>-factors based on <i>F</i>^2^ are statistically about twice as large
as those based on <i>F</i>, and <i>R</i>- factors based on ALL data will be
even larger.
;
_reflns_number_total     4167
_reflns_number_gt     3685
_reflns_threshold_expression     I>2\s(I)
_refine_ls_structure_factor_coef     Fsqd
_refine_ls_matrix_type     full
_refine_ls_R_factor_all     0.0423
_refine_ls_R_factor_gt     0.0372
_refine_ls_wR_factor_gt     0.0950
_refine_ls_wR_factor_ref     0.0993
_refine_ls_goodness_of_fit_ref     1.000
_refine_ls_restrained_S_all     1.000
_refine_ls_number_reflns     4167
_refine_ls_number_parameters     209
_refine_ls_number_restraints     0
_refine_ls_hydrogen_treatment     constr
_refine_ls_weighting_scheme     calc
_refine_ls_weighting_details
         'calc w=1/[\s^2^(Fo^2^)+(0.0545P)^2^+0.5450P] where P=(Fo^2^+2Fc^2^)/3'
_atom_sites_solution_hydrogens     geom
_atom_sites_solution_primary     direct
_atom_sites_solution_secondary     difmap
_refine_ls_shift/su_max     0.000
_refine_ls_shift/su_mean     0.000
_refine_diff_density_max     0.401
_refine_diff_density_min     -0.252
_refine_ls_extinction_method     none
_refine_ls_extinction_coef     ?
loop_
    _atom_type_symbol
    _atom_type_description
    _atom_type_scat_dispersion_real
    _atom_type_scat_dispersion_imag
    _atom_type_scat_source
    'C' 'C' 0.0033 0.0016
                         'International Tables Vol C Tables 4.2.6.8 and 6.1.1.4'
    'H' 'H' 0.0000 0.0000
                         'International Tables Vol C Tables 4.2.6.8 and 6.1.1.4'
    'N' 'N' 0.0061 0.0033
                         'International Tables Vol C Tables 4.2.6.8 and 6.1.1.4'
    'O' 'O' 0.0106 0.0060
                         'International Tables Vol C Tables 4.2.6.8 and 6.1.1.4'
_computing_data_collection     'APEX2 (Bruker, 2005)'
_computing_cell_refinement     'SAINT-Plus (Bruker, 2001)'
_computing_data_reduction     'SAINT-Plus (Bruker, 2001)'
_computing_structure_solution     'SHELXTL (Sheldrick, 2008)'
_computing_structure_refinement     'SHELXTL (Sheldrick, 2008)'
_computing_molecular_graphics     'SHELXTL (Sheldrick, 2008)'
_computing_publication_material     'SHELXTL (Sheldrick, 2008)'
loop_
    _atom_site_type_symbol
    _atom_site_label
    _atom_site_fract_x
    _atom_site_fract_y
    _atom_site_fract_z
    _atom_site_U_iso_or_equiv
    _atom_site_adp_type
    _atom_site_calc_flag
    _atom_site_refinement_flags
    _atom_site_occupancy
    _atom_site_symmetry_multiplicity
    _atom_site_disorder_assembly
    _atom_site_disorder_group
    O O1 0.21252(7) 0.13743(9) 0.19684(5) 0.01893(16) Uani d . 1 1 . .
    O O2 0.12840(7) 0.15880(8) -0.04077(6) 0.01879(15) Uani d . 1 1 . .
    O O3 0.00054(7) 0.29911(8) 0.00561(6) 0.01676(15) Uani d . 1 1 . .
    C C1 0.72407(9) 0.21971(11) 0.19832(7) 0.01507(18) Uani d . 1 1 . .
    H H1 0.7658 0.3084 0.2280 0.018 Uiso calc R 1 1 . .
    C C2 0.77184(9) 0.10722(12) 0.15513(7) 0.01717(19) Uani d . 1 1 . .
    H H2 0.8510 0.1073 0.1498 0.021 Uiso calc R 1 1 . .
    C C3 0.68230(9) -0.00134(11) 0.12259(7) 0.01630(19) Uani d . 1 1 . .
    H H3 0.6892 -0.0906 0.0911 0.020 Uiso calc R 1 1 . .
    N N4 0.58103(8) 0.04029(9) 0.14314(6) 0.01360(16) Uani d . 1 1 . .
    C C5 0.46763(9) -0.04890(11) 0.12104(7) 0.01633(18) Uani d . 1 1 . .
    H H5A 0.4717 -0.1360 0.0818 0.020 Uiso calc R 1 1 . .
    H H5B 0.3940 0.0110 0.0811 0.020 Uiso calc R 1 1 . .
    C C6 0.44989(9) -0.10258(11) 0.21236(7) 0.01676(19) Uani d . 1 1 . .
    H H6A 0.5128 -0.1802 0.2446 0.020 Uiso calc R 1 1 . .
    H H6B 0.3658 -0.1479 0.1930 0.020 Uiso calc R 1 1 . .
    C C7 0.46293(9) 0.02321(11) 0.28511(7) 0.01455(18) Uani d . 1 1 . .
    H H7A 0.4117 -0.0004 0.3233 0.017 Uiso calc R 1 1 . .
    H H7B 0.5514 0.0302 0.3312 0.017 Uiso calc R 1 1 . .
    N N8 0.42359(7) 0.16558(9) 0.23701(6) 0.01275(15) Uani d . 1 1 . .
    C C9 0.30159(9) 0.20771(10) 0.19421(7) 0.01331(17) Uani d . 1 1 . .
    C C9A 0.29876(8) 0.35968(10) 0.14869(7) 0.01202(17) Uani d . 1 1 . .
    H H9A 0.2956 0.4404 0.1939 0.014 Uiso calc R 1 1 . .
    C C10 0.20435(8) 0.39060(10) 0.04251(7) 0.01249(17) Uani d . 1 1 . .
    H H10 0.1606 0.4872 0.0393 0.015 Uiso calc R 1 1 . .
    C C11 0.29855(8) 0.40367(10) -0.00989(7) 0.01305(17) Uani d . 1 1 . .
    H H11 0.2602 0.3913 -0.0824 0.016 Uiso calc R 1 1 . .
    C C12 0.37240(9) 0.54653(11) 0.02527(7) 0.01537(18) Uani d . 1 1 . .
    H H12 0.3626 0.6368 -0.0099 0.018 Uiso calc R 1 1 . .
    C C13 0.45390(9) 0.51866(10) 0.11585(7) 0.01456(18) Uani d . 1 1 . .
    H H13 0.5158 0.5835 0.1582 0.017 Uiso calc R 1 1 . .
    C C13A 0.42597(8) 0.36124(10) 0.13604(6) 0.01148(17) Uani d . 1 1 . .
    C C13B 0.51312(8) 0.26159(10) 0.21615(6) 0.01180(17) Uani d . 1 1 . .
    H H13B 0.5593 0.3234 0.2750 0.014 Uiso calc R 1 1 . .
    C C13C 0.60588(8) 0.17628(10) 0.18918(6) 0.01212(17) Uani d . 1 1 . .
    O O14 0.38943(6) 0.29270(7) 0.04125(5) 0.01203(14) Uani d . 1 1 . .
    C C14 0.11017(8) 0.26807(10) -0.00121(7) 0.01313(17) Uani d . 1 1 . .
    C C15 -0.09493(10) 0.18619(12) -0.03298(9) 0.0222(2) Uani d . 1 1 . .
    H H15A -0.1745 0.2235 -0.0332 0.033 Uiso calc R 1 1 . .
    H H15B -0.0700 0.0972 0.0079 0.033 Uiso calc R 1 1 . .
    H H15C -0.1049 0.1615 -0.0998 0.033 Uiso calc R 1 1 . .
loop_
    _atom_site_aniso_label
    _atom_site_aniso_U_11
    _atom_site_aniso_U_22
    _atom_site_aniso_U_33
    _atom_site_aniso_U_12
    _atom_site_aniso_U_13
    _atom_site_aniso_U_23
    O1 0.0149(3) 0.0210(4) 0.0219(3) -0.0005(3) 0.0083(3) 0.0055(3)
    O2 0.0196(3) 0.0164(3) 0.0230(4) -0.0020(3) 0.0111(3) -0.0050(3)
    O3 0.0122(3) 0.0144(3) 0.0241(3) 0.0005(2) 0.0075(3) 0.0001(3)
    C1 0.0129(4) 0.0176(4) 0.0145(4) 0.0001(3) 0.0051(3) -0.0006(3)
    C2 0.0154(4) 0.0220(5) 0.0155(4) 0.0049(4) 0.0074(3) 0.0020(4)
    C3 0.0209(5) 0.0159(4) 0.0138(4) 0.0062(4) 0.0086(3) 0.0015(3)
    N4 0.0158(4) 0.0116(4) 0.0135(3) 0.0007(3) 0.0058(3) -0.0009(3)
    C5 0.0183(4) 0.0132(4) 0.0156(4) -0.0027(3) 0.0045(3) -0.0025(3)
    C6 0.0168(4) 0.0127(4) 0.0199(4) -0.0014(3) 0.0060(4) 0.0012(3)
    C7 0.0144(4) 0.0142(4) 0.0139(4) 0.0012(3) 0.0043(3) 0.0036(3)
    N8 0.0122(3) 0.0126(3) 0.0141(3) 0.0007(3) 0.0058(3) 0.0022(3)
    C9 0.0144(4) 0.0145(4) 0.0117(4) 0.0013(3) 0.0058(3) 0.0003(3)
    C9A 0.0122(4) 0.0120(4) 0.0124(4) 0.0016(3) 0.0054(3) 0.0001(3)
    C10 0.0123(4) 0.0113(4) 0.0138(4) 0.0015(3) 0.0049(3) 0.0002(3)
    C11 0.0133(4) 0.0125(4) 0.0136(4) 0.0016(3) 0.0054(3) 0.0013(3)
    C12 0.0169(4) 0.0118(4) 0.0192(4) 0.0003(3) 0.0090(3) 0.0021(3)
    C13 0.0160(4) 0.0107(4) 0.0187(4) -0.0010(3) 0.0085(3) -0.0008(3)
    C13A 0.0125(4) 0.0106(4) 0.0119(4) 0.0001(3) 0.0053(3) -0.0015(3)
    C13B 0.0113(4) 0.0119(4) 0.0120(4) -0.0003(3) 0.0044(3) -0.0010(3)
    C13C 0.0127(4) 0.0119(4) 0.0114(4) 0.0009(3) 0.0042(3) -0.0004(3)
    O14 0.0134(3) 0.0115(3) 0.0109(3) 0.0019(2) 0.0044(2) -0.0006(2)
    C14 0.0126(4) 0.0140(4) 0.0125(4) 0.0017(3) 0.0047(3) 0.0024(3)
    C15 0.0159(4) 0.0197(5) 0.0320(5) -0.0038(4) 0.0105(4) -0.0008(4)
_geom_special_details
;
All e.s.d.'s (except the e.s.d. in the dihedral angle between two l.s. planes)
are estimated using the full covariance matrix. The cell e.s.d.'s are taken
into account individually in the estimation of e.s.d.'s in distances, angles
and torsion angles; correlations between e.s.d.'s in cell parameters are only
used when they are defined by crystal symmetry. An approximate (isotropic)
treatment of cell e.s.d.'s is used for estimating e.s.d.'s involving l.s.
planes.
;
loop_
    _geom_bond_atom_site_label_1
    _geom_bond_atom_site_label_2
    _geom_bond_site_symmetry_2
    _geom_bond_distance
    _geom_bond_publ_flag
    O1 C9 . 1.2241(12) ?
    O2 C14 . 1.2069(12) ?
    O3 C14 . 1.3417(11) ?
    O3 C15 . 1.4482(12) ?
    C1 C13C . 1.3790(13) ?
    C1 C2 . 1.4217(13) ?
    C1 H1 . 0.9500 ?
    C2 C3 . 1.3709(15) ?
    C2 H2 . 0.9500 ?
    C3 N4 . 1.3735(12) ?
    C3 H3 . 0.9500 ?
    N4 C13C . 1.3790(12) ?
    N4 C5 . 1.4648(12) ?
    C5 C6 . 1.5276(14) ?
    C5 H5A . 0.9900 ?
    C5 H5B . 0.9900 ?
    C6 C7 . 1.5335(14) ?
    C6 H6A . 0.9900 ?
    C6 H6B . 0.9900 ?
    C7 N8 . 1.4540(12) ?
    C7 H7A . 0.9900 ?
    C7 H7B . 0.9900 ?
    N8 C9 . 1.3602(12) ?
    N8 C13B . 1.4728(12) ?
    C9 C9A . 1.5227(13) ?
    C9A C13A . 1.5557(13) ?
    C9A C10 . 1.5584(13) ?
    C9A H9A . 1.0000 ?
    C10 C14 . 1.5113(13) ?
    C10 C11 . 1.5709(13) ?
    C10 H10 . 1.0000 ?
    C11 O14 . 1.4379(11) ?
    C11 C12 . 1.5224(13) ?
    C11 H11 . 1.0000 ?
    C12 C13 . 1.3355(13) ?
    C12 H12 . 0.9500 ?
    C13 C13A . 1.5112(13) ?
    C13 H13 . 0.9500 ?
    C13A O14 . 1.4437(11) ?
    C13A C13B . 1.5211(12) ?
    C13B C13C . 1.4964(12) ?
    C13B H13B . 1.0000 ?
    C15 H15A . 0.9800 ?
    C15 H15B . 0.9800 ?
    C15 H15C . 0.9800 ?
loop_
    _geom_angle_atom_site_label_1
    _geom_angle_atom_site_label_2
    _geom_angle_atom_site_label_3
    _geom_angle_site_symmetry_1
    _geom_angle_site_symmetry_3
    _geom_angle
    _geom_angle_publ_flag
    C14 O3 C15 . . 115.05(8) ?
    C13C C1 C2 . . 107.32(9) ?
    C13C C1 H1 . . 126.3 ?
    C2 C1 H1 . . 126.3 ?
    C3 C2 C1 . . 107.17(9) ?
    C3 C2 H2 . . 126.4 ?
    C1 C2 H2 . . 126.4 ?
    C2 C3 N4 . . 108.73(8) ?
    C2 C3 H3 . . 125.6 ?
    N4 C3 H3 . . 125.6 ?
    C3 N4 C13C . . 108.72(8) ?
    C3 N4 C5 . . 124.67(8) ?
    C13C N4 C5 . . 126.59(8) ?
    N4 C5 C6 . . 113.07(8) ?
    N4 C5 H5A . . 109.0 ?
    C6 C5 H5A . . 109.0 ?
    N4 C5 H5B . . 109.0 ?
    C6 C5 H5B . . 109.0 ?
    H5A C5 H5B . . 107.8 ?
    C5 C6 C7 . . 112.43(8) ?
    C5 C6 H6A . . 109.1 ?
    C7 C6 H6A . . 109.1 ?
    C5 C6 H6B . . 109.1 ?
    C7 C6 H6B . . 109.1 ?
    H6A C6 H6B . . 107.8 ?
    N8 C7 C6 . . 112.31(8) ?
    N8 C7 H7A . . 109.1 ?
    C6 C7 H7A . . 109.1 ?
    N8 C7 H7B . . 109.1 ?
    C6 C7 H7B . . 109.1 ?
    H7A C7 H7B . . 107.9 ?
    C9 N8 C7 . . 123.21(8) ?
    C9 N8 C13B . . 115.22(8) ?
    C7 N8 C13B . . 120.66(7) ?
    O1 C9 N8 . . 125.20(9) ?
    O1 C9 C9A . . 127.32(9) ?
    N8 C9 C9A . . 107.40(8) ?
    C9 C9A C13A . . 101.72(7) ?
    C9 C9A C10 . . 119.79(8) ?
    C13A C9A C10 . . 101.68(7) ?
    C9 C9A H9A . . 110.9 ?
    C13A C9A H9A . . 110.9 ?
    C10 C9A H9A . . 110.9 ?
    C14 C10 C9A . . 114.31(7) ?
    C14 C10 C11 . . 111.46(7) ?
    C9A C10 C11 . . 99.53(7) ?
    C14 C10 H10 . . 110.4 ?
    C9A C10 H10 . . 110.4 ?
    C11 C10 H10 . . 110.4 ?
    O14 C11 C12 . . 102.00(7) ?
    O14 C11 C10 . . 101.10(7) ?
    C12 C11 C10 . . 107.40(7) ?
    O14 C11 H11 . . 114.9 ?
    C12 C11 H11 . . 114.9 ?
    C10 C11 H11 . . 114.9 ?
    C13 C12 C11 . . 105.73(8) ?
    C13 C12 H12 . . 127.1 ?
    C11 C12 H12 . . 127.1 ?
    C12 C13 C13A . . 104.76(8) ?
    C12 C13 H13 . . 127.6 ?
    C13A C13 H13 . . 127.6 ?
    O14 C13A C13 . . 102.28(7) ?
    O14 C13A C13B . . 111.49(7) ?
    C13 C13A C13B . . 125.58(8) ?
    O14 C13A C9A . . 100.37(7) ?
    C13 C13A C9A . . 108.53(7) ?
    C13B C13A C9A . . 105.84(7) ?
    N8 C13B C13C . . 113.03(8) ?
    N8 C13B C13A . . 101.75(7) ?
    C13C C13B C13A . . 114.94(7) ?
    N8 C13B H13B . . 108.9 ?
    C13C C13B H13B . . 108.9 ?
    C13A C13B H13B . . 108.9 ?
    N4 C13C C1 . . 108.06(8) ?
    N4 C13C C13B . . 123.79(8) ?
    C1 C13C C13B . . 128.00(9) ?
    C11 O14 C13A . . 95.53(6) ?
    O2 C14 O3 . . 123.77(9) ?
    O2 C14 C10 . . 124.95(9) ?
    O3 C14 C10 . . 111.22(8) ?
    O3 C15 H15A . . 109.5 ?
    O3 C15 H15B . . 109.5 ?
    H15A C15 H15B . . 109.5 ?
    O3 C15 H15C . . 109.5 ?
    H15A C15 H15C . . 109.5 ?
    H15B C15 H15C . . 109.5 ?
loop_
    _geom_torsion_atom_site_label_1
    _geom_torsion_atom_site_label_2
    _geom_torsion_atom_site_label_3
    _geom_torsion_atom_site_label_4
    _geom_torsion_site_symmetry_1
    _geom_torsion_site_symmetry_2
    _geom_torsion_site_symmetry_3
    _geom_torsion_site_symmetry_4
    _geom_torsion
    _geom_torsion_publ_flag
    C13C C1 C2 C3 . . . . -0.86(11) ?
    C1 C2 C3 N4 . . . . 0.56(11) ?
    C2 C3 N4 C13C . . . . -0.05(10) ?
    C2 C3 N4 C5 . . . . -178.73(8) ?
    C3 N4 C5 C6 . . . . 114.00(10) ?
    C13C N4 C5 C6 . . . . -64.44(12) ?
    N4 C5 C6 C7 . . . . 49.81(11) ?
    C5 C6 C7 N8 . . . . 30.48(11) ?
    C6 C7 N8 C9 . . . . 80.15(11) ?
    C6 C7 N8 C13B . . . . -88.42(10) ?
    C7 N8 C9 O1 . . . . 5.44(15) ?
    C13B N8 C9 O1 . . . . 174.58(9) ?
    C7 N8 C9 C9A . . . . -177.68(8) ?
    C13B N8 C9 C9A . . . . -8.54(10) ?
    O1 C9 C9A C13A . . . . -160.63(9) ?
    N8 C9 C9A C13A . . . . 22.59(9) ?
    O1 C9 C9A C10 . . . . -49.71(13) ?
    N8 C9 C9A C10 . . . . 133.51(8) ?
    C9 C9A C10 C14 . . . . 7.94(11) ?
    C13A C9A C10 C14 . . . . 118.89(8) ?
    C9 C9A C10 C11 . . . . -110.93(9) ?
    C13A C9A C10 C11 . . . . 0.01(8) ?
    C14 C10 C11 O14 . . . . -84.18(8) ?
    C9A C10 C11 O14 . . . . 36.79(8) ?
    C14 C10 C11 C12 . . . . 169.35(7) ?
    C9A C10 C11 C12 . . . . -69.68(8) ?
    O14 C11 C12 C13 . . . . -30.93(9) ?
    C10 C11 C12 C13 . . . . 74.90(9) ?
    C11 C12 C13 C13A . . . . -1.82(10) ?
    C12 C13 C13A O14 . . . . 33.99(9) ?
    C12 C13 C13A C13B . . . . 162.06(9) ?
    C12 C13 C13A C9A . . . . -71.52(9) ?
    C9 C9A C13A O14 . . . . 87.60(7) ?
    C10 C9A C13A O14 . . . . -36.53(8) ?
    C9 C9A C13A C13 . . . . -165.57(7) ?
    C10 C9A C13A C13 . . . . 70.29(8) ?
    C9 C9A C13A C13B . . . . -28.44(9) ?
    C10 C9A C13A C13B . . . . -152.58(7) ?
    C9 N8 C13B C13C . . . . -133.68(8) ?
    C7 N8 C13B C13C . . . . 35.75(11) ?
    C9 N8 C13B C13A . . . . -9.87(10) ?
    C7 N8 C13B C13A . . . . 159.56(8) ?
    O14 C13A C13B N8 . . . . -84.63(8) ?
    C13 C13A C13B N8 . . . . 151.13(8) ?
    C9A C13A C13B N8 . . . . 23.60(9) ?
    O14 C13A C13B C13C . . . . 37.88(10) ?
    C13 C13A C13B C13C . . . . -86.36(11) ?
    C9A C13A C13B C13C . . . . 146.11(8) ?
    C3 N4 C13C C1 . . . . -0.50(10) ?
    C5 N4 C13C C1 . . . . 178.15(9) ?
    C3 N4 C13C C13B . . . . 175.47(8) ?
    C5 N4 C13C C13B . . . . -5.89(14) ?
    C2 C1 C13C N4 . . . . 0.83(10) ?
    C2 C1 C13C C13B . . . . -174.91(9) ?
    N8 C13B C13C N4 . . . . 29.70(12) ?
    C13A C13B C13C N4 . . . . -86.51(11) ?
    N8 C13B C13C C1 . . . . -155.17(9) ?
    C13A C13B C13C C1 . . . . 88.61(11) ?
    C12 C11 O14 C13A . . . . 49.61(8) ?
    C10 C11 O14 C13A . . . . -61.07(7) ?
    C13 C13A O14 C11 . . . . -51.18(8) ?
    C13B C13A O14 C11 . . . . 172.30(7) ?
    C9A C13A O14 C11 . . . . 60.57(7) ?
    C15 O3 C14 O2 . . . . 3.79(14) ?
    C15 O3 C14 C10 . . . . -178.93(8) ?
    C9A C10 C14 O2 . . . . -84.24(11) ?
    C11 C10 C14 O2 . . . . 27.65(13) ?
    C9A C10 C14 O3 . . . . 98.52(9) ?
    C11 C10 C14 O3 . . . . -149.60(8) ?
loop_
    _geom_hbond_atom_site_label_D
    _geom_hbond_atom_site_label_H
    _geom_hbond_atom_site_label_A
    _geom_hbond_site_symmetry_A
    _geom_hbond_distance_DH
    _geom_hbond_distance_HA
    _geom_hbond_distance_DA
    _geom_hbond_angle_DHA
    _geom_hbond_publ_flag
    C9A H9A O1 2_555 1.00 2.43 3.4334(13) 180 yes
