# Supplementary material for: Methyl (9aR*,10S*,11R*,13aS*,13bS*)-9-oxo-6,7,9,9a,10,11-hexa­hydro-5H,13bH-11,13a-ep­oxy­pyrrolo­[2′,1′:3,4][1,4]diazepino[2,1-a]isoindole-10-carboxyl­ate
Source: Acta Crystallogr Sect E Struct Rep Online. 2011 Oct 5;67(Pt 11):o2852–3. doi: 10.1107/S1600536811040360 (PMC3247590; doi:10.1107/S1600536811040360)
Supplement: Supplementary file 2 [file e-67-o2852-Isup2.hkl]

# 
# h,k,l, Fc-squared, Fo-squared, sigma(Fo-squared) and status flag 
# 
data_I
_shelx_title ' FZ122 in P2(1)/n' 
_shelx_refln_list_code          4 
_shelx_F_calc_maximum      136.84 
_exptl_crystal_F_000       664.00 
_reflns_d_resolution_high  0.7108 
 
loop_ 
 _symmetry_equiv_pos_as_xyz 
 'x, y, z' 
 '-x+1/2, y+1/2, -z+1/2' 
 '-x, -y, -z' 
 'x-1/2, -y-1/2, z-1/2' 
 
_cell_length_a    11.5817 
_cell_length_b     9.0152 
_cell_length_c    14.8607 
_cell_angle_alpha  90.000 
_cell_angle_beta  112.749 
_cell_angle_gamma  90.000 
 
_shelx_F_squared_multiplier     1.000 
 
loop_ 
 _refln_index_h 
 _refln_index_k 
 _refln_index_l 
 _refln_F_squared_calc 
 _refln_F_squared_meas 
 _refln_F_squared_sigma 
 _refln_observed_status 
   2   0   0     1343.83     1319.79     21.05 o 
   4   0   0       23.56       22.87      1.90 o 
   6   0   0      925.35      996.74     17.09 o 
   8   0   0       17.25       13.35      2.02 o 
  10   0   0     2074.16     1905.82     32.44 o 
  12   0   0      696.61      686.25     13.86 o 
  14   0   0       45.69       53.97      4.57 o 
   1   1   0     1653.96     1621.01     16.85 o 
   2   1   0        0.36       -0.06      0.21 o 
   3   1   0     3196.41     3270.93     36.58 o 
   4   1   0        3.82        7.05      0.79 o 
   5   1   0       26.32       24.12      1.41 o 
   6   1   0       56.40       49.24      1.68 o 
   7   1   0        3.10        2.30      0.61 o 
   8   1   0      277.77      280.85      4.51 o 
   9   1   0      425.04      428.36      6.33 o 
  10   1   0      925.53      903.99     11.87 o 
  11   1   0      219.09      219.51      4.24 o 
  12   1   0        3.75        1.93      1.12 o 
  13   1   0        2.03        1.09      1.42 o 
  14   1   0        0.24        1.48      1.48 o 
   0   2   0     1723.34     1802.48     35.76 o 
   1   2   0     3764.33     3645.58     40.70 o 
   2   2   0       57.25       72.25      1.27 o 
   3   2   0      180.03      159.36      2.45 o 
   4   2   0      167.01      168.33      2.96 o 
   5   2   0     1095.99     1215.94     14.40 o 
   6   2   0       41.93       26.33      1.58 o 
   7   2   0        6.87        8.08      0.82 o 
   8   2   0     1562.09     1588.27     19.09 o 
   9   2   0      389.50      376.73      5.80 o 
  10   2   0     1437.73     1397.59     19.24 o 
  11   2   0       85.08       78.98      2.84 o 
  12   2   0      109.64       99.97      3.87 o 
  13   2   0       23.47       30.45      2.24 o 
  14   2   0       67.41       77.85      4.71 o 
   1   3   0      984.82      967.66     13.89 o 
   2   3   0      856.48      918.25     10.92 o 
   3   3   0     2151.38     2167.49     24.75 o 
   4   3   0      380.03      394.25      5.30 o 
   5   3   0       94.02       91.41      1.89 o 
   6   3   0       45.05       39.88      1.62 o 
   7   3   0      217.91      240.74      3.95 o 
   8   3   0       30.81       27.58      1.41 o 
   9   3   0        1.39        2.38      1.00 o 
  10   3   0       15.68       11.91      1.38 o 
  11   3   0        0.43        0.22      1.03 o 
  12   3   0        0.74        2.90      2.02 o 
  13   3   0       24.14       27.50      2.16 o 
  14   3   0      165.63      182.57      5.75 o 
   0   4   0       88.62      110.12      3.40 o 
   1   4   0       97.10      102.04      2.85 o 
   2   4   0     3105.38     3283.18     37.16 o 
   3   4   0      541.12      515.03      6.70 o 
   4   4   0       12.21       21.96      1.00 o 
   5   4   0      485.04      541.50      7.20 o 
   6   4   0      357.27      417.86      5.94 o 
   7   4   0      844.99      843.63     10.87 o 
   8   4   0      366.97      323.70      5.82 o 
   9   4   0       57.81       57.23      2.51 o 
  10   4   0       12.08       17.65      1.64 o 
  11   4   0       68.49       62.51      2.90 o 
  12   4   0       68.94       60.94      3.41 o 
  13   4   0       88.27       98.30      4.28 o 
  14   4   0      425.42      452.11     14.82 o 
   1   5   0      340.65      370.51      5.65 o 
   2   5   0      468.43      558.40      8.00 o 
   3   5   0      164.83      174.42      3.51 o 
   4   5   0     1501.43     1692.77     31.70 o 
   5   5   0     1708.00     1726.79     20.54 o 
   6   5   0      166.75      165.66      4.19 o 
   7   5   0      203.69      203.52      4.84 o 
   8   5   0       46.39       57.30      2.40 o 
   9   5   0      196.89      196.59      4.46 o 
  10   5   0       91.92       88.99      3.69 o 
  11   5   0       78.02       75.82      3.80 o 
  12   5   0        2.87        7.42      1.81 o 
  13   5   0      102.22      107.30      4.67 o 
   0   6   0     1162.05     1289.55     26.87 o 
   1   6   0        1.10       -0.14      0.52 o 
   2   6   0      246.42      218.01      3.65 o 
   3   6   0      371.92      411.93      8.52 o 
   4   6   0      718.19      746.09      9.75 o 
   5   6   0       71.16       71.95      1.91 o 
   6   6   0      120.37      107.10      2.88 o 
   7   6   0      993.44      898.54     20.57 o 
   8   6   0       70.15       59.85      3.19 o 
   9   6   0        0.31        0.92      1.30 o 
  10   6   0        0.91       -0.27      1.31 o 
  11   6   0        3.28        2.23      1.56 o 
  12   6   0       22.74       30.61      2.83 o 
  13   6   0      197.81      234.86      8.19 o 
   1   7   0      160.10      166.99      3.61 o 
   2   7   0       38.54       44.34      1.72 o 
   3   7   0        0.09        2.81      0.77 o 
   4   7   0       20.66       29.19      1.50 o 
   5   7   0      461.17      459.61      8.04 o 
   6   7   0      110.19       98.71      3.71 o 
   7   7   0      197.80      208.34      5.48 o 
   8   7   0        0.24        1.05      1.38 o 
   9   7   0       82.60       73.15      3.82 o 
  10   7   0       24.76       24.76      2.54 o 
  11   7   0       85.84       87.44      4.46 o 
  12   7   0       31.35       29.61      2.97 o 
   0   8   0       37.48       29.92      3.62 o 
   1   8   0      967.10      950.69     16.85 o 
   2   8   0      407.40      392.33      7.19 o 
   3   8   0       42.44       40.30      2.18 o 
   4   8   0      370.21      382.57      9.91 o 
   5   8   0       15.20       20.82      2.04 o 
   6   8   0       46.19       46.53      2.94 o 
   7   8   0       55.22       60.88      3.44 o 
   8   8   0      354.24      344.36      8.00 o 
   9   8   0      145.37      139.06      4.94 o 
  10   8   0       22.83       19.01      2.47 o 
  11   8   0       93.11       99.65      4.96 o 
   1   9   0        3.74        1.60      1.07 o 
   2   9   0      346.42      332.04      6.42 o 
   3   9   0      338.21      297.72      5.99 o 
   4   9   0        7.55        6.78      1.60 o 
   5   9   0       85.64       72.33      4.25 o 
   6   9   0       10.22       11.27      1.91 o 
   7   9   0       24.24       26.18      2.57 o 
   8   9   0       65.48       68.18      3.90 o 
   9   9   0        3.31        0.97      1.69 o 
  10   9   0       98.85      106.44      5.14 o 
   0  10   0       33.28       41.46      5.65 o 
   1  10   0       67.63       72.62      3.67 o 
   2  10   0      137.88      128.59      7.11 o 
   3  10   0        0.03        0.35      1.38 o 
   4  10   0      171.98      172.54      7.67 o 
   5  10   0        1.34       -1.10      1.38 o 
   6  10   0       40.18       37.85      3.23 o 
   7  10   0      133.22      147.29      5.22 o 
   8  10   0       28.28       29.62      2.96 o 
   9  10   0       82.31       85.23      7.82 o 
   1  11   0       47.09       45.93      3.24 o 
   2  11   0       66.49       66.69      4.51 o 
   3  11   0       31.84       33.56      4.30 o 
   4  11   0       32.35       42.14      3.84 o 
   5  11   0       19.21       19.60      2.46 o 
   6  11   0      154.34      154.84      5.55 o 
   7  11   0        5.06        4.14      2.05 o 
   0  12   0      163.39      173.41      8.11 o 
   1  12   0       53.13       61.84      4.68 o 
   2  12   0        1.72        0.49      2.09 o 
   3  12   0       23.17       23.98      3.36 o 
   4  12   0       30.70       32.49      3.69 o 
 -15   0   1       25.83       22.58      5.82 o 
 -13   0   1       28.44       42.65      3.73 o 
 -11   0   1       75.56       78.66      3.52 o 
  -9   0   1       36.91       42.13      2.40 o 
  -7   0   1     3908.69     4183.86     67.04 o 
  -5   0   1     1922.63     2096.53     33.89 o 
  -3   0   1     3502.97     3549.59     56.10 o 
  -1   0   1        0.56       -0.25      0.25 o 
   1   0   1     4433.59     4250.80     80.03 o 
   3   0   1      590.14      601.31     10.28 o 
   5   0   1      649.36      707.17     12.41 o 
   7   0   1       60.87       66.35      2.51 o 
   9   0   1     1046.12      988.75     17.84 o 
  11   0   1        8.00       10.28      1.78 o 
  13   0   1      885.49      913.82     22.01 o 
 -15   1   1        1.36        4.85      2.93 o 
 -14   1   1       41.75       37.57      3.33 o 
 -13   1   1       56.67       58.21      3.01 o 
 -12   1   1      211.41      220.98      4.82 o 
 -11   1   1     1206.42     1179.40     15.10 o 
 -10   1   1      297.19      270.58      4.68 o 
  -9   1   1        0.67        1.56      0.72 o 
  -8   1   1      497.14      499.16      6.92 o 
  -7   1   1      408.61      435.55      6.00 o 
  -6   1   1      277.48      315.94      4.71 o 
  -5   1   1     2049.54     2113.24     24.18 o 
  -4   1   1     1512.12     1641.37     18.82 o 
  -3   1   1       64.98       63.94      1.19 o 
  -2   1   1      603.88      622.05      7.25 o 
  -1   1   1    16560.91    13636.16    155.91 o 
   0   1   1      188.70      179.38      5.50 o 
   1   1   1       95.00       83.67      1.50 o 
   2   1   1      164.05      194.03      2.41 o 
   3   1   1      248.84      279.26      3.68 o 
   4   1   1      180.63      181.64      2.73 o 
   5   1   1        1.09        2.09      0.48 o 
   6   1   1       23.15       22.51      1.30 o 
   7   1   1        1.29        4.39      0.71 o 
   8   1   1      450.31      448.01      6.85 o 
   9   1   1      386.27      361.33      5.65 o 
  10   1   1       30.75       33.36      1.77 o 
  11   1   1        2.03        7.43      1.42 o 
  12   1   1       64.78       63.06      3.18 o 
  13   1   1      148.96      161.13      9.01 o 
  14   1   1       18.51       24.96      2.93 o 
 -15   2   1       22.95       23.47      6.00 o 
 -14   2   1      106.56      113.80      4.46 o 
 -13   2   1       10.55       13.72      2.47 o 
 -12   2   1        0.08        0.07      1.12 o 
 -11   2   1       34.52       29.44      1.90 o 
 -10   2   1       25.37       22.64      1.49 o 
  -9   2   1      952.48      970.61     12.42 o 
  -8   2   1       19.37       29.14      1.40 o 
  -7   2   1        1.45        0.18      0.53 o 
  -6   2   1      523.68      654.39      8.33 o 
  -5   2   1      535.19      616.77      7.76 o 
  -4   2   1        0.84        0.50      0.33 o 
  -3   2   1       32.45       34.26      1.04 o 
  -2   2   1     4893.10     5077.91     56.45 o 
  -1   2   1     7227.86     6591.31    106.31 o 
   0   2   1      664.19      759.22     10.97 o 
   1   2   1     3547.33     3570.37     36.78 o 
   2   2   1       63.54       63.13      1.04 o 
   3   2   1      326.10      327.81      3.93 o 
   4   2   1      197.38      200.96      3.00 o 
   5   2   1      615.23      665.41     10.94 o 
   6   2   1      271.10      278.34      4.20 o 
   7   2   1      420.26      439.46      6.20 o 
   8   2   1        0.79        1.44      1.22 o 
   9   2   1     1099.43     1039.64     13.32 o 
  10   2   1      118.50      113.65      3.22 o 
  11   2   1      220.29      187.80      4.44 o 
  12   2   1       15.32       14.69      1.72 o 
  13   2   1        1.19       -1.16      1.19 o 
  14   2   1        2.46        2.29      1.60 o 
 -14   3   1        0.54        1.54      1.64 o 
 -13   3   1       18.11       15.91      1.78 o 
 -12   3   1       38.46       41.67      2.43 o 
 -11   3   1      143.67      137.33      3.67 o 
 -10   3   1        0.13        2.23      1.07 o 
  -9   3   1     1160.77     1094.75     13.89 o 
  -8   3   1        4.70        5.87      0.86 o 
  -7   3   1      624.05      571.05      7.67 o 
  -6   3   1      102.21       96.88      2.21 o 
  -5   3   1     1195.44     1348.61     15.96 o 
  -4   3   1     1381.24     1571.26     18.29 o 
  -3   3   1     2557.69     2685.92     42.91 o 
  -2   3   1      194.34      170.98      3.40 o 
  -1   3   1     1051.82     1081.73     12.65 o 
   0   3   1       11.84       14.24      0.64 o 
   1   3   1     1637.45     1801.40     20.58 o 
   2   3   1       27.82       23.01      0.85 o 
   3   3   1     3069.07     3274.83     36.94 o 
   4   3   1      215.67      235.31      3.48 o 
   5   3   1     1164.21     1199.87     14.40 o 
   6   3   1      206.02      230.42      3.72 o 
   7   3   1      108.69      123.83      2.56 o 
   8   3   1      268.65      261.00      4.66 o 
   9   3   1        5.39        2.30      1.02 o 
  10   3   1     1085.06     1019.54     16.79 o 
  11   3   1      136.37      149.70      3.95 o 
  12   3   1      268.65      266.99      6.55 o 
  13   3   1       60.37       69.26      3.32 o 
  14   3   1       23.73       27.48      3.09 o 
 -14   4   1       78.91       78.31      5.19 o 
 -13   4   1       40.00       40.51      3.67 o 
 -12   4   1        4.62        4.29      1.33 o 
 -11   4   1      145.51      140.61      3.81 o 
 -10   4   1       89.68      104.82      3.14 o 
  -9   4   1      304.04      277.70      5.35 o 
  -8   4   1       63.86       62.05      2.41 o 
  -7   4   1       16.73       11.71      1.05 o 
  -6   4   1      421.39      458.55      6.41 o 
  -5   4   1      215.39      209.61      3.43 o 
  -4   4   1      234.07      231.05      3.59 o 
  -3   4   1      659.57      664.93     11.94 o 
  -2   4   1     1510.16     1544.17     19.84 o 
  -1   4   1     1742.14     1788.51     27.59 o 
   0   4   1       35.70       45.53      1.91 o 
   1   4   1      344.37      349.46      5.18 o 
   2   4   1       14.70       17.36      0.78 o 
   3   4   1      218.58      230.85      3.46 o 
   4   4   1       31.26       33.48      1.11 o 
   5   4   1      113.29      108.14      2.16 o 
   6   4   1      590.42      599.59      8.00 o 
   7   4   1       55.58       55.90      2.16 o 
   8   4   1       97.74      102.21      2.89 o 
   9   4   1      516.60      479.93      8.08 o 
  10   4   1      332.93      306.70      6.34 o 
  11   4   1       79.30       69.98      3.58 o 
  12   4   1      111.23      110.57      7.26 o 
  13   4   1        2.41        4.76      1.73 o 
 -14   5   1       35.37       37.01      3.83 o 
 -13   5   1      255.69      265.00     10.94 o 
 -12   5   1       70.14       70.33      3.77 o 
 -11   5   1       34.91       30.63      2.53 o 
 -10   5   1      228.06      210.81      4.77 o 
  -9   5   1       34.06       31.10      1.95 o 
  -8   5   1      983.45      882.02     12.81 o 
  -7   5   1       92.31       93.84      2.32 o 
  -6   5   1       28.16       29.04      1.38 o 
  -5   5   1      381.26      392.32      6.09 o 
  -4   5   1       23.03       26.84      1.23 o 
  -3   5   1       91.53       96.80      3.16 o 
  -2   5   1      834.14      882.57     11.54 o 
  -1   5   1      946.30     1034.90     13.68 o 
   0   5   1        6.73        9.03      0.79 o 
   1   5   1      328.04      375.34      6.35 o 
   2   5   1     2651.20     2823.38     32.31 o 
   3   5   1      122.29      125.72      2.35 o 
   4   5   1      119.33      105.92      2.15 o 
   5   5   1     1113.70     1125.31     13.84 o 
   6   5   1        6.48       10.90      1.11 o 
   7   5   1       87.24       76.12      2.67 o 
   8   5   1      390.30      376.93      7.93 o 
   9   5   1      265.67      293.24      6.77 o 
  10   5   1       10.89       10.71      1.81 o 
  11   5   1        5.85        5.14      1.63 o 
  12   5   1        0.91       -0.63      1.71 o 
  13   5   1       52.07       54.87      3.65 o 
 -13   6   1        0.05       -0.30      2.08 o 
 -12   6   1       34.55       32.08      2.82 o 
 -11   6   1       12.20       15.14      2.05 o 
 -10   6   1        7.42        6.43      1.78 o 
  -9   6   1       17.16       18.19      2.02 o 
  -8   6   1      255.28      236.38      4.94 o 
  -7   6   1      208.36      204.97      4.37 o 
  -6   6   1      141.21      140.56      2.95 o 
  -5   6   1      496.49      485.18      7.27 o 
  -4   6   1      124.78      135.88      2.96 o 
  -3   6   1        1.01        4.19      0.74 o 
  -2   6   1      285.36      259.76      4.56 o 
  -1   6   1      295.16      258.21      4.83 o 
   0   6   1      552.05      593.94      7.93 o 
   1   6   1       35.52       37.28      1.55 o 
   2   6   1        0.27        1.76      0.88 o 
   3   6   1        7.10        3.87      0.65 o 
   4   6   1        1.43        2.99      0.64 o 
   5   6   1      343.64      311.57      4.83 o 
   6   6   1       42.72       30.23      2.21 o 
   7   6   1       58.65       59.14      3.11 o 
   8   6   1      366.27      362.17      7.80 o 
   9   6   1       45.16       51.04      3.17 o 
  10   6   1        1.28        0.25      1.36 o 
  11   6   1        1.76        0.43      1.47 o 
  12   6   1       10.97        7.25      2.04 o 
 -12   7   1       29.19       33.81      4.63 o 
 -11   7   1      154.92      169.61      7.77 o 
 -10   7   1       79.18       98.87      5.30 o 
  -9   7   1      170.79      179.65      6.11 o 
  -8   7   1      504.82      502.48      9.90 o 
  -7   7   1      549.00      476.93     11.15 o 
  -6   7   1      923.90      850.20     16.55 o 
  -5   7   1      479.09      512.00      7.43 o 
  -4   7   1      777.99      735.55      9.90 o 
  -3   7   1      500.63      466.20      6.80 o 
  -2   7   1       83.60      101.42      2.44 o 
  -1   7   1        2.75        3.59      0.79 o 
   0   7   1      485.49      437.40      6.90 o 
   1   7   1     1434.64     1426.55     18.99 o 
   2   7   1       27.64       22.32      1.26 o 
   3   7   1        1.67       -0.09      0.83 o 
   4   7   1        2.60        3.06      0.98 o 
   5   7   1       49.60       37.44      4.25 o 
   6   7   1      118.09      122.13      4.06 o 
   7   7   1      373.30      405.68     12.12 o 
   8   7   1      456.52      418.20      8.90 o 
   9   7   1       91.24       87.46      4.21 o 
  10   7   1      216.01      213.23      6.46 o 
  11   7   1      100.80      101.69      4.72 o 
  12   7   1       69.00       76.70      4.38 o 
 -11   8   1       86.54       90.58      4.61 o 
 -10   8   1       16.34       21.60      3.31 o 
  -9   8   1        6.41        7.56      1.84 o 
  -8   8   1        0.09       -0.06      1.41 o 
  -7   8   1       25.42       32.34      2.57 o 
  -6   8   1       87.56       74.33      3.56 o 
  -5   8   1        7.99       11.11      1.42 o 
  -4   8   1       21.01       21.37      1.72 o 
  -3   8   1       41.78       40.94      1.88 o 
  -2   8   1      405.07      349.77      5.65 o 
  -1   8   1        3.43        4.58      0.93 o 
   0   8   1      186.83      187.27      4.35 o 
   1   8   1       57.25       53.58      2.70 o 
   2   8   1     1186.19     1087.12     18.97 o 
   3   8   1      325.60      280.95      6.10 o 
   4   8   1       24.31       17.60      1.93 o 
   5   8   1      198.30      202.95      7.36 o 
   6   8   1       19.11       20.31      2.18 o 
   7   8   1        1.64        1.01      1.41 o 
   8   8   1       78.41       65.68      3.73 o 
   9   8   1      150.10      169.39      5.50 o 
  10   8   1        2.86        3.04      1.77 o 
  11   8   1       74.76       87.92      5.36 o 
 -10   9   1      223.53      232.04      6.76 o 
  -9   9   1      105.62      111.10      4.86 o 
  -8   9   1        3.25        6.99      2.02 o 
  -7   9   1       52.81       42.81      3.00 o 
  -6   9   1       14.15       20.10      2.78 o 
  -5   9   1        8.85       14.64      1.97 o 
  -4   9   1       38.25       29.49      2.05 o 
  -3   9   1      117.46      110.55      4.03 o 
  -2   9   1      188.17      168.05      4.16 o 
  -1   9   1      103.11       97.62      2.70 o 
   0   9   1      604.35      569.41     10.48 o 
   1   9   1       85.86       70.38      3.07 o 
   2   9   1       90.50       77.25      3.27 o 
   3   9   1      173.21      176.27      5.71 o 
   4   9   1       56.62       47.25      3.02 o 
   5   9   1        4.98        6.88      1.67 o 
   6   9   1       28.52       36.30      3.95 o 
   7   9   1       48.66       55.93      3.46 o 
   8   9   1       45.29       48.54      3.40 o 
   9   9   1        0.72        0.83      1.69 o 
  10   9   1       64.44       72.79      4.34 o 
  -9  10   1       43.86       55.42      3.82 o 
  -8  10   1        4.56        3.48      1.81 o 
  -7  10   1        7.12        6.31      1.90 o 
  -6  10   1        6.08        4.68      1.69 o 
  -5  10   1       19.59       19.16      2.24 o 
  -4  10   1       32.94       35.47      2.76 o 
  -3  10   1      567.54      532.58     17.57 o 
  -2  10   1       18.28       17.56      2.14 o 
  -1  10   1        0.01        0.02      1.38 o 
   0  10   1       11.67       11.67      1.89 o 
   1  10   1      220.04      210.92      5.39 o 
   2  10   1      126.80      111.55      4.59 o 
   3  10   1       14.14       16.51      3.43 o 
   4  10   1      206.03      189.42      7.75 o 
   5  10   1       30.97       30.53      2.71 o 
   6  10   1        9.46        5.94      1.87 o 
   7  10   1        0.79       -0.76      1.62 o 
   8  10   1       34.09       30.16      2.99 o 
  -7  11   1        6.19        8.24      2.16 o 
  -6  11   1      216.09      228.72      7.77 o 
  -5  11   1        1.68        0.59      1.94 o 
  -4  11   1      257.29      263.66      8.24 o 
  -3  11   1       98.01      106.98      5.97 o 
  -2  11   1       28.45       33.02      3.27 o 
  -1  11   1       37.54       34.67      3.62 o 
   0  11   1       70.39       78.21      4.72 o 
   1  11   1       76.60       72.29      4.72 o 
   2  11   1       58.12       60.88      4.37 o 
   3  11   1        7.08        4.86      2.21 o 
   4  11   1      266.55      267.01      8.08 o 
   5  11   1       50.54       48.81      3.52 o 
   6  11   1       12.22       11.57      2.27 o 
   7  11   1        1.97        1.85      1.88 o 
  -5  12   1      156.69      150.78      7.78 o 
  -4  12   1        3.03        1.96      2.24 o 
  -3  12   1        8.67        6.32      2.44 o 
  -2  12   1      166.95      170.88     10.46 o 
  -1  12   1        0.00       -1.68      1.68 o 
   0  12   1      112.78      123.98      6.16 o 
   1  12   1      215.58      222.31     10.07 o 
   2  12   1       18.77       23.81      6.65 o 
   3  12   1       67.11       71.22      5.04 o 
   4  12   1        9.57       10.58      3.12 o 
 -14   0   2       52.24       64.04      7.41 o 
 -12   0   2       27.36       27.67      2.43 o 
 -10   0   2       84.69       78.93      3.14 o 
  -8   0   2      849.24      839.82     15.06 o 
  -6   0   2      426.03      507.55      9.33 o 
  -4   0   2    14427.89    14063.66    221.16 o 
  -2   0   2      729.02      681.46     10.87 o 
   0   0   2       50.74       42.35      2.12 o 
   2   0   2      364.31      399.86      6.99 o 
   4   0   2     1936.93     1956.81     31.78 o 
   6   0   2      573.14      672.36     12.31 o 
   8   0   2     2612.15     2652.70     43.78 o 
  10   0   2      738.10      744.71     23.91 o 
  12   0   2      135.05      126.48      5.93 o 
  14   0   2      284.22      326.08     23.91 o 
 -15   1   2        1.33       -0.34      2.41 o 
 -14   1   2      419.68      471.42     11.51 o 
 -13   1   2       66.00       71.21      2.97 o 
 -12   1   2       17.64       18.57      1.50 o 
 -11   1   2       20.41       21.67      1.54 o 
 -10   1   2      961.39      896.20     11.70 o 
  -9   1   2       58.40       38.64      1.66 o 
  -8   1   2      340.99      337.61      5.04 o 
  -7   1   2        9.67        6.41      0.71 o 
  -6   1   2       25.17       33.50      1.25 o 
  -5   1   2     2402.38     2599.28     29.53 o 
  -4   1   2      775.49      822.95      9.75 o 
  -3   1   2      797.92      873.28     10.15 o 
  -2   1   2     2330.18     2303.07     25.79 o 
   0   1   2     7386.08     7185.49     74.03 o 
   1   1   2    18725.28    17235.28    216.85 o 
   2   1   2     1810.44     1965.47     28.65 o 
   3   1   2      257.72      288.18      4.27 o 
   4   1   2       75.01       81.02      1.98 o 
   5   1   2     1292.07     1314.24     17.17 o 
   6   1   2      583.78      611.16      7.98 o 
   7   1   2        7.00       14.13      1.00 o 
   8   1   2        0.72        1.28      0.80 o 
   9   1   2      335.85      335.88      5.46 o 
  10   1   2      144.79      140.11      3.61 o 
  11   1   2       89.95       96.28      3.20 o 
  12   1   2       46.56       48.20      4.53 o 
  13   1   2      126.65      121.59      7.28 o 
  14   1   2        0.96        1.34      1.63 o 
 -15   2   2       86.79       88.40      6.60 o 
 -14   2   2       71.01       63.88      3.66 o 
 -13   2   2       28.06       22.18      1.87 o 
 -12   2   2        7.34        8.27      1.31 o 
 -11   2   2        7.34        3.08      0.95 o 
 -10   2   2      482.82      440.59      6.62 o 
  -9   2   2     1102.22     1102.16     15.63 o 
  -8   2   2      879.16      910.10     11.53 o 
  -7   2   2       87.25       88.09      2.02 o 
  -6   2   2       34.36       40.29      1.45 o 
  -5   2   2     3088.12     3331.93     37.70 o 
  -4   2   2       13.88        6.11      0.54 o 
  -3   2   2      231.47      257.53      3.50 o 
  -2   2   2     1200.91     1161.14     14.44 o 
  -1   2   2     1799.60     1804.83     22.14 o 
   0   2   2      116.04      109.99      3.38 o 
   1   2   2      416.93      400.89      5.42 o 
   2   2   2     4642.95     4471.37     92.70 o 
   3   2   2      506.58      546.54      7.48 o 
   4   2   2     1461.51     1555.09     18.08 o 
   5   2   2       44.25       47.29      1.82 o 
   6   2   2      136.25      135.34      2.54 o 
   7   2   2      466.76      414.08      5.98 o 
   8   2   2       23.07       21.93      1.29 o 
   9   2   2      543.57      502.65      9.22 o 
  10   2   2      242.27      233.86      7.58 o 
  11   2   2      296.98      290.73      5.94 o 
  12   2   2       57.92       66.92      3.11 o 
  13   2   2        1.12       -0.21      1.42 o 
  14   2   2      232.95      261.94      7.92 o 
 -15   3   2       52.93       58.50      4.53 o 
 -14   3   2        3.61        4.37      1.72 o 
 -13   3   2        0.01       -0.92      1.43 o 
 -12   3   2       73.84       85.29      3.07 o 
 -11   3   2        4.73        2.18      1.05 o 
 -10   3   2       57.31       51.82      2.10 o 
  -9   3   2       28.31       24.61      1.46 o 
  -8   3   2      183.08      163.54      3.33 o 
  -7   3   2      144.13      126.38      2.56 o 
  -5   3   2     2209.34     2406.65     27.63 o 
  -4   3   2       98.44       81.24      1.70 o 
  -3   3   2     1805.14     1831.14     21.05 o 
  -2   3   2     2284.64     2493.18     28.20 o 
  -1   3   2      381.04      344.88      7.05 o 
   0   3   2      148.75      156.56      3.97 o 
   1   3   2      196.72      217.89      3.50 o 
   2   3   2      437.01      481.72      5.50 o 
   3   3   2     1305.81     1388.21     17.76 o 
   4   3   2       11.44       14.96      0.96 o 
   5   3   2     3107.72     3229.08     46.19 o 
   6   3   2      692.74      789.32     11.15 o 
   7   3   2      679.95      680.01     10.05 o 
   8   3   2       47.59       33.57      1.85 o 
   9   3   2       28.39       23.90      1.74 o 
  10   3   2      364.89      341.92      6.49 o 
  11   3   2      105.40      107.23      3.47 o 
  12   3   2       67.43       66.37      3.21 o 
  13   3   2       14.22       13.14      2.19 o 
 -14   4   2       14.85       12.83      2.57 o 
 -13   4   2       75.55       73.20      6.52 o 
 -12   4   2        2.06        4.67      1.30 o 
 -11   4   2       21.24       23.09      1.82 o 
 -10   4   2       77.73       67.97      2.83 o 
  -9   4   2      167.54      125.33      2.90 o 
  -8   4   2        0.17        1.51      0.75 o 
  -7   4   2      288.04      316.03      5.58 o 
  -6   4   2      160.24      170.91      3.50 o 
  -5   4   2        2.94        1.96      0.57 o 
  -4   4   2      350.69      399.11      5.49 o 
  -3   4   2     1259.61     1325.37     19.17 o 
  -2   4   2      933.96      953.46     16.43 o 
  -1   4   2      164.68      153.50      3.38 o 
   0   4   2       93.81       93.64      2.49 o 
   1   4   2      578.08      579.87      7.30 o 
   2   4   2      106.87      124.55      4.09 o 
   3   4   2     1050.48     1215.05     14.45 o 
   4   4   2      319.20      352.90      5.57 o 
   5   4   2      238.97      239.45      4.30 o 
   6   4   2      474.90      479.23      7.50 o 
   7   4   2       32.94       32.10      1.74 o 
   8   4   2       54.48       43.03      2.12 o 
   9   4   2       18.43       21.46      1.69 o 
  10   4   2       56.88       56.71      3.39 o 
  11   4   2       48.52       51.20      3.14 o 
  12   4   2       56.20       58.58      3.46 o 
  13   4   2        0.04       -1.42      1.54 o 
 -14   5   2       44.76       52.10      4.40 o 
 -13   5   2       63.49       71.25      4.80 o 
 -12   5   2       38.01       31.34      2.61 o 
 -11   5   2       50.65       57.53      2.95 o 
 -10   5   2       38.54       34.21      2.56 o 
  -9   5   2       23.07       23.43      1.88 o 
  -8   5   2      257.65      272.55      4.66 o 
  -7   5   2      804.91      819.19     10.75 o 
  -6   5   2        3.06        6.28      0.83 o 
  -5   5   2      467.73      489.88     13.51 o 
  -4   5   2      145.45      151.86      2.87 o 
  -3   5   2     3532.49     3784.88     43.05 o 
  -2   5   2        2.16        2.05      0.54 o 
  -1   5   2       15.71       19.19      1.01 o 
   0   5   2      573.50      636.98      9.60 o 
   1   5   2      319.66      396.16      5.67 o 
   2   5   2        0.02        0.24      0.58 o 
   3   5   2      143.75      144.84      3.18 o 
   4   5   2      299.66      266.00      4.01 o 
   5   5   2      229.94      216.00      4.10 o 
   6   5   2       20.78       25.74      1.57 o 
   7   5   2      323.54      259.74      6.01 o 
   8   5   2      110.17       94.07      6.34 o 
   9   5   2      240.26      234.66      5.99 o 
  10   5   2       48.06       48.24      3.87 o 
  11   5   2       10.26       11.21      1.95 o 
  12   5   2      260.59      280.67      7.38 o 
  13   5   2       12.00       13.69      2.32 o 
 -13   6   2        2.05        0.25      2.07 o 
 -12   6   2      134.87      142.01      7.73 o 
 -11   6   2       11.98       17.42      2.10 o 
 -10   6   2      130.97      124.11      4.22 o 
  -9   6   2        1.65        1.19      1.09 o 
  -8   6   2      223.35      225.54      4.77 o 
  -7   6   2      843.33      821.05     10.97 o 
  -6   6   2      111.51      130.13      2.84 o 
  -5   6   2        8.41       16.30      1.26 o 
  -4   6   2        0.04        2.08      0.95 o 
  -3   6   2     1955.16     2086.03     35.78 o 
  -2   6   2      169.46      168.93      3.13 o 
  -1   6   2      303.66      329.41      5.83 o 
   0   6   2      112.33      114.77      2.73 o 
   1   6   2      235.24      238.04      3.84 o 
   2   6   2      130.11      128.82      4.58 o 
   3   6   2      144.71      116.09      2.86 o 
   4   6   2       91.77       87.81      2.46 o 
   5   6   2       10.45        3.94      1.20 o 
   6   6   2      189.64      180.83      4.84 o 
   7   6   2      731.81      653.45     11.93 o 
   8   6   2      250.24      217.37      5.76 o 
   9   6   2       72.71       69.73      4.29 o 
  10   6   2       61.42       61.23      3.51 o 
  11   6   2       12.20       14.45      2.21 o 
  12   6   2        1.93        0.19      1.69 o 
 -13   7   2       56.88       55.49      4.72 o 
 -12   7   2      317.86      355.85     10.32 o 
 -11   7   2        8.75       12.07      2.03 o 
 -10   7   2        1.29       -1.31      1.31 o 
  -9   7   2        0.87       -0.36      1.40 o 
  -8   7   2      466.15      473.22      9.42 o 
  -7   7   2        6.85        3.89      1.19 o 
  -6   7   2      595.66      550.35      8.52 o 
  -5   7   2      139.92      125.70      3.38 o 
  -4   7   2      345.30      345.31      5.59 o 
  -3   7   2      365.49      340.60      9.94 o 
  -2   7   2       19.69       23.30      1.52 o 
  -1   7   2        0.73       -0.61      0.61 o 
   0   7   2      242.00      217.18      4.11 o 
   1   7   2      385.38      356.36      6.46 o 
   2   7   2       67.05       72.82      4.57 o 
   3   7   2     1163.87     1138.77     15.96 o 
   4   7   2      113.43      119.66      4.10 o 
   5   7   2        5.70        4.83      1.38 o 
   6   7   2       53.74       52.32      3.06 o 
   7   7   2     1623.74     1554.36     24.45 o 
   8   7   2      179.36      193.16      5.59 o 
   9   7   2      107.85      103.43      4.52 o 
  10   7   2      125.73      120.37      6.06 o 
  11   7   2       45.46       51.99      3.97 o 
 -12   8   2       28.80       36.25      3.94 o 
 -11   8   2      376.23      375.32     10.67 o 
 -10   8   2       13.85       11.12      2.13 o 
  -9   8   2        8.66        7.92      1.84 o 
  -8   8   2       11.54        6.94      1.71 o 
  -7   8   2       22.62       18.02      2.16 o 
  -6   8   2        9.83        6.95      1.56 o 
  -5   8   2     2356.12     2156.21     28.73 o 
  -4   8   2      569.85      494.97      8.93 o 
  -3   8   2      112.87      113.37      2.81 o 
  -2   8   2      224.22      213.65      4.67 o 
  -1   8   2      706.27      674.39      9.31 o 
   0   8   2      277.84      243.62      4.99 o 
   1   8   2       67.23       61.96      3.45 o 
   2   8   2      104.26      105.87      3.12 o 
   3   8   2       14.82       18.07      1.94 o 
   4   8   2       32.49       24.91      2.22 o 
   5   8   2        1.84        1.64      1.36 o 
   6   8   2      100.65      105.30      4.00 o 
   7   8   2      307.58      313.98      7.53 o 
   8   8   2      354.65      375.74      8.66 o 
   9   8   2       13.32       13.46      2.37 o 
  10   8   2       52.37       59.71      3.95 o 
 -11   9   2       72.01       77.68      5.58 o 
 -10   9   2       35.38       31.46      3.61 o 
  -9   9   2      182.28      196.62      5.94 o 
  -8   9   2       44.66       32.67      2.81 o 
  -7   9   2      284.17      286.66      7.07 o 
  -6   9   2       12.30       12.25      1.90 o 
  -5   9   2       35.13       38.28      2.34 o 
  -4   9   2      108.41      114.05      3.80 o 
  -3   9   2      167.64      177.51      4.32 o 
  -2   9   2      595.55      559.85      8.27 o 
  -1   9   2      512.28      505.97      9.50 o 
   0   9   2       12.24        8.76      1.38 o 
   1   9   2       77.14       67.83      3.44 o 
   2   9   2      227.54      212.24      5.30 o 
   3   9   2       27.30       30.43      2.85 o 
   4   9   2      137.62      134.52     11.00 o 
   5   9   2      399.85      392.07      8.62 o 
   6   9   2      209.85      206.58      6.50 o 
   7   9   2        0.03       -0.56      1.52 o 
   8   9   2      126.16      130.01      5.19 o 
   9   9   2       64.54       62.20      4.02 o 
  -9  10   2      152.93      164.16      5.66 o 
  -8  10   2        1.10        0.65      1.65 o 
  -7  10   2        0.88        0.01      1.57 o 
  -6  10   2       21.36       14.70      2.19 o 
  -5  10   2       83.79       73.64      3.83 o 
  -4  10   2       32.03       41.21      2.88 o 
  -3  10   2        0.01        1.48      1.41 o 
  -2  10   2       78.85       79.41      3.62 o 
  -1  10   2      143.74      139.25      5.36 o 
   0  10   2      147.47      142.25      4.55 o 
   1  10   2        3.77        3.25      1.30 o 
   2  10   2        3.42        3.89      1.60 o 
   3  10   2       47.03       53.22      3.73 o 
   4  10   2      267.01      270.87      7.97 o 
   5  10   2        3.36        2.51      1.60 o 
   6  10   2        0.92       -1.55      1.66 o 
   7  10   2        0.66       -0.38      1.72 o 
   8  10   2       32.86       34.78      3.24 o 
  -7  11   2      263.12      256.70     10.48 o 
  -6  11   2      209.55      212.39      7.44 o 
  -5  11   2        1.61       -0.47      1.87 o 
  -4  11   2       32.44       37.49      5.05 o 
  -3  11   2       52.20       50.12      4.45 o 
  -2  11   2        3.58        1.73      1.60 o 
  -1  11   2      145.01      158.13      6.11 o 
   0  11   2       11.66       10.22      1.97 o 
   1  11   2       93.00       96.73      8.43 o 
   2  11   2      461.79      493.68     12.32 o 
   3  11   2       36.12       35.52      3.03 o 
   4  11   2      112.44      122.56      5.84 o 
   5  11   2       14.68       13.50      2.42 o 
   6  11   2      131.46      135.05      6.08 o 
  -5  12   2       15.56       11.29      3.24 o 
  -4  12   2        0.20       -1.22      1.99 o 
  -3  12   2       31.25       35.34      4.80 o 
  -2  12   2       76.46       76.95      8.44 o 
  -1  12   2       13.71       17.25      2.89 o 
   0  12   2       51.07       59.31      5.54 o 
   1  12   2      250.51      266.56      8.72 o 
   2  12   2      407.92      414.99     15.46 o 
   3  12   2       18.53       20.22      3.22 o 
   4  12   2       55.28       57.09      5.88 o 
 -15   0   3       78.00       79.04      8.29 o 
 -13   0   3      120.21      125.24      4.57 o 
 -11   0   3     1893.47     1762.17     30.30 o 
  -9   0   3      255.70      261.80      6.12 o 
  -7   0   3      357.44      384.34      7.57 o 
  -5   0   3       42.89       43.83      1.54 o 
  -3   0   3     1927.57     1965.76     26.85 o 
  -1   0   3    18456.34    15435.02    385.15 o 
   1   0   3    17950.69    16129.35    482.99 o 
   3   0   3       15.82        8.61      0.96 o 
   5   0   3        0.58       -0.47      0.61 o 
   7   0   3       15.71       25.45      1.89 o 
   9   0   3       15.44       13.72      1.73 o 
  11   0   3       72.29       75.93      5.00 o 
  13   0   3       23.89       28.77      3.69 o 
 -15   1   3       91.88       92.11     12.88 o 
 -14   1   3       68.43       58.10      4.07 o 
 -13   1   3        3.53        4.15      1.32 o 
 -12   1   3       15.41       14.73      1.35 o 
 -11   1   3      123.94      119.31      2.89 o 
 -10   1   3     1152.67     1095.90     13.87 o 
  -9   1   3      749.88      795.79     10.35 o 
  -8   1   3       35.60       33.21      1.39 o 
  -7   1   3      436.04      466.39      6.28 o 
  -6   1   3      121.72      141.35      2.44 o 
  -5   1   3     1952.29     1912.55     21.94 o 
  -4   1   3     1774.86     1864.12     21.24 o 
  -3   1   3       13.83       15.24      0.51 o 
  -2   1   3     7423.91     7208.74     73.63 o 
  -1   1   3      871.16      935.83     10.75 o 
   0   1   3     8412.57     8072.74     89.66 o 
   1   1   3      948.32     1011.77     11.69 o 
   2   1   3       15.52       15.78      0.64 o 
   3   1   3     2382.50     2430.23     30.09 o 
   4   1   3     1550.50     1712.84     19.89 o 
   5   1   3      607.35      643.10      8.26 o 
   6   1   3       37.44       44.21      1.54 o 
   7   1   3      635.04      654.94      8.74 o 
   8   1   3       36.62       44.18      1.80 o 
   9   1   3      322.41      313.54      5.82 o 
  10   1   3        0.65        1.23      1.04 o 
  11   1   3      267.14      252.81      6.14 o 
  12   1   3       20.12       23.84      2.28 o 
  13   1   3      108.66      118.91      5.83 o 
 -15   2   3       51.82       54.79      6.53 o 
 -14   2   3       37.59       37.44      3.44 o 
 -13   2   3      211.92      211.43      5.62 o 
 -12   2   3       59.50       54.29      2.54 o 
 -11   2   3       66.01       55.12      2.63 o 
 -10   2   3      520.20      474.62      6.99 o 
  -9   2   3      836.84      790.73     10.36 o 
  -8   2   3      125.62      128.77      2.62 o 
  -7   2   3       82.64      103.67      2.18 o 
  -6   2   3     1405.11     1516.79     17.85 o 
  -5   2   3      431.83      462.00      6.02 o 
  -4   2   3     1786.35     1810.55     22.80 o 
  -3   2   3       13.34       23.16      0.87 o 
  -2   2   3     2841.24     2895.00     32.53 o 
  -1   2   3     4090.28     3951.26     44.12 o 
   0   2   3     6021.53     6130.42     62.93 o 
   1   2   3      410.34      454.95      5.15 o 
   2   2   3      776.43      866.38     11.29 o 
   3   2   3       48.17       57.36      1.51 o 
   4   2   3        0.45        0.12      0.54 o 
   5   2   3       78.84      105.43      2.97 o 
   6   2   3       73.45       77.16      1.86 o 
   7   2   3      248.95      232.42      3.93 o 
   8   2   3      197.68      191.62      4.15 o 
   9   2   3      890.08      863.06     14.68 o 
  10   2   3      158.48      135.83      3.72 o 
  11   2   3        7.69        8.34      1.47 o 
  12   2   3        0.14       -1.28      1.28 o 
  13   2   3       80.28       79.38      3.99 o 
 -15   3   3       43.50       47.61      4.12 o 
 -14   3   3       75.82       83.10      5.88 o 
 -13   3   3       45.75       51.47      3.16 o 
 -12   3   3      171.40      153.70      3.95 o 
 -11   3   3        8.19        7.11      1.26 o 
 -10   3   3      794.54      750.79     10.18 o 
  -9   3   3       81.47       80.61      2.22 o 
  -8   3   3      407.70      410.06      5.99 o 
  -7   3   3      418.27      387.09      5.58 o 
  -6   3   3      119.92      136.54      2.59 o 
  -5   3   3      752.80      795.69      9.85 o 
  -4   3   3      147.15      146.34      2.48 o 
  -3   3   3        7.90        7.82      0.93 o 
  -2   3   3        8.49       14.18      0.85 o 
  -1   3   3        2.15        7.77      0.53 o 
   0   3   3     1283.28     1273.43     13.60 o 
   1   3   3       18.04       19.50      1.09 o 
   2   3   3        4.90        8.26      0.88 o 
   3   3   3      515.22      619.02      8.81 o 
   4   3   3     3013.08     3119.58     38.81 o 
   5   3   3       86.46       92.34      2.36 o 
   6   3   3       28.20       44.86      3.97 o 
   7   3   3      630.11      649.91      9.78 o 
   8   3   3        0.05        0.67      0.95 o 
   9   3   3       30.07       27.12      2.19 o 
  10   3   3       21.90       24.83      1.91 o 
  11   3   3       64.05       54.67      2.80 o 
  12   3   3       57.74       54.03      3.36 o 
  13   3   3      173.05      174.67      7.15 o 
 -15   4   3       29.02       29.09      4.61 o 
 -14   4   3        9.16        9.75      2.41 o 
 -13   4   3        5.59        3.93      1.60 o 
 -12   4   3        0.01       -0.33      1.79 o 
 -11   4   3       29.28       25.59      1.94 o 
 -10   4   3      187.19      206.26      4.02 o 
  -9   4   3     1082.92     1010.19     12.99 o 
  -8   4   3      342.22      315.43      5.03 o 
  -7   4   3      275.32      265.94      4.33 o 
  -6   4   3     1384.80     1384.57     18.17 o 
  -5   4   3     2262.04     2344.01     27.14 o 
  -4   4   3      375.22      399.01      5.53 o 
  -3   4   3       41.15       61.47      1.50 o 
  -2   4   3      200.12      185.88      3.37 o 
  -1   4   3      316.35      298.72      5.03 o 
   0   4   3     3811.14     4092.70     50.02 o 
   1   4   3      126.33      138.29      2.99 o 
   2   4   3      225.50      210.09      6.12 o 
   3   4   3      323.17      335.34      6.61 o 
   4   4   3     1811.87     1998.51     25.52 o 
   5   4   3      484.11      494.90      7.59 o 
   6   4   3      296.52      270.40      4.98 o 
   7   4   3        0.41       -0.53      0.83 o 
   8   4   3      204.08      174.40      4.04 o 
   9   4   3        0.12        0.22      1.19 o 
  10   4   3       54.92       48.85      3.03 o 
  11   4   3        0.01       -1.28      1.28 o 
  12   4   3        0.82        0.50      1.49 o 
  13   4   3       80.63       75.08      4.18 o 
 -14   5   3        0.25       -1.97      1.97 o 
 -13   5   3      116.84      113.71      8.50 o 
 -12   5   3        5.07        5.99      2.09 o 
 -11   5   3      273.27      279.72      5.79 o 
 -10   5   3      326.31      282.78      5.69 o 
  -9   5   3      542.26      533.32      8.51 o 
  -8   5   3      480.87      451.68      6.74 o 
  -7   5   3        1.57        1.38      0.77 o 
  -6   5   3       21.51       15.67      1.12 o 
  -5   5   3      225.52      247.65      7.57 o 
  -4   5   3      162.76      200.05      3.46 o 
  -3   5   3       71.81       83.03      1.97 o 
  -2   5   3      133.05      138.81      3.48 o 
  -1   5   3       17.26       12.70      1.20 o 
   0   5   3      152.13      184.96      3.34 o 
   1   5   3     1858.54     1870.68     26.78 o 
   2   5   3     1429.67     1428.82     21.14 o 
   3   5   3       75.49       98.93      2.52 o 
   4   5   3      216.08      232.33      5.45 o 
   5   5   3     2338.68     2255.90     28.98 o 
   6   5   3      274.19      291.26      6.37 o 
   7   5   3      241.07      231.30      5.67 o 
   8   5   3       50.03       46.10      2.85 o 
   9   5   3       76.97       81.83      5.01 o 
  10   5   3      206.21      213.38      5.94 o 
  11   5   3       63.84       57.18      3.50 o 
  12   5   3      385.07      405.12      9.38 o 
 -13   6   3        0.03        0.19      1.99 o 
 -12   6   3        0.38        4.69      2.09 o 
 -11   6   3        5.88        5.52      1.97 o 
 -10   6   3      137.65      138.13      5.75 o 
  -9   6   3        1.08       -1.05      1.27 o 
  -8   6   3       24.88       18.35      1.42 o 
  -7   6   3       60.55       53.86      1.99 o 
  -6   6   3      292.90      276.70      4.66 o 
  -5   6   3        2.30        4.36      0.83 o 
  -4   6   3      192.93      225.75      3.94 o 
  -3   6   3      350.13      358.49      5.40 o 
  -2   6   3        1.36        0.14      0.59 o 
  -1   6   3        0.73        0.95      0.75 o 
   0   6   3       11.30        9.78      0.82 o 
   1   6   3      474.78      451.07     10.47 o 
   2   6   3      124.83      141.15      3.52 o 
   3   6   3      368.46      394.91      6.55 o 
   4   6   3      180.49      175.58      4.58 o 
   5   6   3       94.01       89.00      3.28 o 
   6   6   3      229.61      195.43      5.19 o 
   7   6   3        0.22        1.40      1.25 o 
   8   6   3       34.16       35.28      2.70 o 
   9   6   3       10.68       15.83      2.11 o 
  10   6   3       49.05       53.82      3.46 o 
  11   6   3       85.59       80.57      4.33 o 
  12   6   3       31.28       39.88      3.27 o 
 -13   7   3      130.94      144.18      6.62 o 
 -12   7   3      196.76      217.26     11.37 o 
 -11   7   3       12.68        9.60      2.60 o 
 -10   7   3        2.46        4.47      1.57 o 
  -9   7   3      450.46      452.30      9.21 o 
  -8   7   3      151.04      145.49      3.83 o 
  -7   7   3       26.11       26.14      1.62 o 
  -6   7   3      207.55      201.46      4.19 o 
  -5   7   3       27.04       17.79      1.36 o 
  -4   7   3       19.32       15.35      1.24 o 
  -3   7   3       19.15       23.61      1.39 o 
  -2   7   3       48.60       51.95      1.88 o 
  -1   7   3      556.18      517.20      7.32 o 
   0   7   3     1802.33     1734.92     20.84 o 
   1   7   3        4.46        1.91      0.93 o 
   2   7   3      207.81      203.11      5.50 o 
   3   7   3      889.89      823.16     19.39 o 
   4   7   3       89.27       77.32      3.37 o 
   5   7   3        6.86       11.59      1.70 o 
   6   7   3      381.44      372.80      8.07 o 
   7   7   3       10.23        9.46      1.78 o 
   8   7   3        0.01       -0.58      1.38 o 
   9   7   3      120.20      103.94      4.58 o 
  10   7   3      232.65      247.55      6.89 o 
  11   7   3      173.13      177.63      5.92 o 
 -12   8   3       38.66       52.80      4.58 o 
 -11   8   3       50.70       52.05     10.67 o 
 -10   8   3       28.40       24.02      2.51 o 
  -9   8   3      213.69      195.43      7.27 o 
  -8   8   3       65.89       72.41      3.74 o 
  -7   8   3       36.31       35.56      2.63 o 
  -6   8   3      128.80      120.87      5.14 o 
  -5   8   3        0.00        1.15      0.93 o 
  -4   8   3       60.56       54.43      2.18 o 
  -3   8   3      103.25      109.50      2.77 o 
  -2   8   3        3.39        3.71      0.91 o 
  -1   8   3       63.65       64.80      2.63 o 
   0   8   3      142.26      122.75      3.37 o 
   1   8   3        5.94        5.34      1.17 o 
   2   8   3      690.53      611.28      9.78 o 
   3   8   3       29.81       23.96      2.20 o 
   4   8   3        2.01        3.04      1.83 o 
   5   8   3       57.33       78.67      4.15 o 
   6   8   3       93.09       81.19      3.94 o 
   7   8   3        3.40        1.58      1.58 o 
   8   8   3      147.64      149.75      5.20 o 
   9   8   3       15.78       11.97      2.26 o 
  10   8   3       30.09       26.95      2.93 o 
 -11   9   3        1.04        0.31      2.13 o 
 -10   9   3        9.97        8.95      2.61 o 
  -9   9   3      158.71      146.23      5.04 o 
  -8   9   3      309.83      335.45     11.99 o 
  -7   9   3       26.70       27.06      2.50 o 
  -6   9   3        1.88        1.07      1.42 o 
  -5   9   3       34.33       34.20      2.20 o 
  -4   9   3        2.89        4.00      1.24 o 
  -3   9   3        6.06        5.89      1.29 o 
  -2   9   3      777.38      710.60     12.49 o 
  -1   9   3      476.55      437.42      7.80 o 
   0   9   3      420.28      432.04      7.76 o 
   1   9   3        0.58        1.37      1.11 o 
   2   9   3      291.10      272.15      6.62 o 
   3   9   3      589.61      599.01     11.47 o 
   4   9   3       92.39       96.96      5.92 o 
   5   9   3        0.16       -1.35      1.35 o 
   6   9   3        1.19        0.42      1.47 o 
   7   9   3      127.96      129.91      5.05 o 
   8   9   3      145.11      144.27      5.31 o 
   9   9   3       14.15       19.52      2.69 o 
  -9  10   3       38.75       41.44      5.04 o 
  -8  10   3        9.04       11.76      2.17 o 
  -7  10   3       65.68       68.25      3.85 o 
  -6  10   3        9.01       10.45      1.95 o 
  -5  10   3       61.03       58.84      4.15 o 
  -4  10   3      116.97      113.92      4.35 o 
  -3  10   3       34.82       28.67      2.51 o 
  -2  10   3      358.72      378.89      9.73 o 
  -1  10   3        2.81        1.65      1.24 o 
   0  10   3        6.11        7.10      1.49 o 
   1  10   3       29.13       25.76      2.43 o 
   2  10   3       16.91       16.65      2.15 o 
   3  10   3        1.55        1.25      1.51 o 
   4  10   3        6.24       10.43      2.59 o 
   5  10   3      216.78      202.97      8.30 o 
   6  10   3      126.18      126.66      9.83 o 
   7  10   3      399.95      394.66      9.43 o 
   8  10   3       54.68       57.59      4.03 o 
  -8  11   3      164.26      170.77      6.78 o 
  -7  11   3       24.31       22.63      3.15 o 
  -6  11   3        0.63       -1.49      1.83 o 
  -5  11   3        0.83        3.03      1.96 o 
  -4  11   3       58.19       58.89      7.52 o 
  -3  11   3       24.31       27.33      2.65 o 
  -2  11   3        6.11       10.19      1.99 o 
  -1  11   3       83.11       85.88      5.02 o 
   0  11   3        0.13       -0.69      1.76 o 
   1  11   3       34.10       39.13      3.66 o 
   2  11   3       10.24       10.36      2.05 o 
   3  11   3       30.08       25.15      2.73 o 
   4  11   3       66.74       62.01      3.92 o 
   5  11   3      512.69      530.25     11.45 o 
   6  11   3      211.34      220.69      6.89 o 
  -5  12   3      139.80      136.10      6.34 o 
  -4  12   3      116.84      121.98      6.22 o 
  -3  12   3      186.13      188.85     14.38 o 
  -2  12   3       28.11       28.53      3.40 o 
  -1  12   3       52.13       54.26      4.51 o 
   0  12   3       21.22       17.18      3.02 o 
   1  12   3       91.57       90.34      5.59 o 
   2  12   3       14.44       13.87      2.87 o 
   3  12   3        0.07        1.07      2.23 o 
 -14   0   4        0.02       -1.91      1.91 o 
 -12   0   4      143.71      136.03      4.54 o 
 -10   0   4       61.91       47.95      2.57 o 
  -8   0   4     1933.09     2031.55     33.60 o 
  -6   0   4     2917.35     3144.58     50.45 o 
  -4   0   4     3092.51     3049.51     41.39 o 
  -2   0   4       99.82      124.10      2.57 o 
   0   0   4     5531.62     5422.24     85.19 o 
   2   0   4     2894.62     2962.71     47.34 o 
   4   0   4       74.51       83.44      3.11 o 
   6   0   4      429.17      452.76      9.03 o 
   8   0   4      983.62      914.32     16.83 o 
  10   0   4     2036.80     1923.58     40.39 o 
  12   0   4        3.84        3.86      2.11 o 
 -15   1   4       18.29       17.83      2.78 o 
 -14   1   4       45.01       53.95      3.93 o 
 -13   1   4       50.79       50.49      3.23 o 
 -12   1   4       67.48       69.70      2.40 o 
 -11   1   4       13.54       17.61      1.42 o 
 -10   1   4     1208.22     1196.89     14.98 o 
  -9   1   4       10.21       13.12      1.80 o 
  -8   1   4       10.18       15.44      1.24 o 
  -7   1   4       40.32       36.96      1.21 o 
  -6   1   4       95.59       95.60      1.85 o 
  -5   1   4       18.97       23.66      0.77 o 
  -4   1   4       88.61      111.67      2.17 o 
  -3   1   4     1639.24     1774.15     22.34 o 
  -2   1   4      969.75      999.88     11.91 o 
  -1   1   4      245.86      291.78      3.76 o 
   0   1   4     9663.02     9362.72    104.18 o 
   1   1   4      214.38      220.15      3.08 o 
   2   1   4     2306.25     2361.55     26.82 o 
   3   1   4     1309.17     1305.47     15.35 o 
   4   1   4      610.47      660.34      8.37 o 
   5   1   4      460.19      423.80      6.53 o 
   6   1   4       76.36       80.60      1.99 o 
   7   1   4      177.55      186.06      3.77 o 
   8   1   4        1.87        1.61      0.82 o 
   9   1   4       46.28       55.23      2.52 o 
  10   1   4        2.56        1.11      1.11 o 
  11   1   4      146.02      148.39      4.55 o 
  12   1   4        0.15        0.20      2.09 o 
  13   1   4      220.13      220.03      8.10 o 
 -15   2   4      396.89      434.11     11.33 o 
 -14   2   4       80.50       89.89      5.03 o 
 -13   2   4       25.35       33.97      2.26 o 
 -12   2   4      146.33      142.44      3.81 o 
 -11   2   4      670.23      675.42      9.41 o 
 -10   2   4        2.27        1.68      0.83 o 
  -9   2   4      107.61      113.30      2.53 o 
  -8   2   4      287.87      282.02      4.40 o 
  -7   2   4      437.83      493.02      6.63 o 
  -6   2   4       68.38       71.85      1.90 o 
  -5   2   4     2603.03     2898.64     36.06 o 
  -4   2   4      461.47      471.78      6.01 o 
  -3   2   4       31.53       39.65      1.18 o 
  -2   2   4     2012.54     2090.50     23.75 o 
  -1   2   4     3454.39     3620.37     40.48 o 
   0   2   4    12463.09    11986.59    133.21 o 
   1   2   4        5.93        8.11      0.60 o 
   2   2   4     2090.23     2269.37     25.83 o 
   3   2   4     1632.34     1720.01     21.84 o 
   4   2   4       33.12       41.23      1.51 o 
   5   2   4      178.32      164.61      3.19 o 
   6   2   4      128.97      139.16      2.69 o 
   7   2   4       54.87       54.18      2.37 o 
   8   2   4        2.80        3.17      1.15 o 
   9   2   4       17.77       19.02      1.66 o 
  10   2   4      674.39      656.69     10.49 o 
  11   2   4       25.96       28.90      2.74 o 
  12   2   4       85.73       86.18      4.07 o 
  13   2   4        0.40       -0.48      1.82 o 
 -15   3   4      171.57      175.62      6.72 o 
 -14   3   4       16.17       18.66      2.69 o 
 -13   3   4       27.97       25.34      2.33 o 
 -12   3   4      105.22      101.24      4.78 o 
 -11   3   4      784.23      768.18     10.52 o 
 -10   3   4        0.57       -0.49      0.76 o 
  -9   3   4       19.18       22.58      1.84 o 
  -7   3   4       77.72       69.23      1.81 o 
  -6   3   4      490.94      596.12      7.81 o 
  -5   3   4      247.32      257.34      4.22 o 
  -4   3   4     1947.56     2061.56     23.75 o 
  -3   3   4       41.47       27.81      0.98 o 
  -2   3   4      106.56      101.68      1.88 o 
  -1   3   4     3592.52     3598.17     57.69 o 
   1   3   4      159.06      198.05      6.31 o 
   2   3   4      231.49      236.78      4.48 o 
   3   3   4       25.23       40.61      2.77 o 
   4   3   4       11.05       17.67      1.41 o 
   5   3   4      116.12      141.75      4.35 o 
   6   3   4        0.42       -0.13      0.73 o 
   7   3   4      417.10      378.49      6.52 o 
   8   3   4      186.81      179.81      4.13 o 
   9   3   4        0.01       -0.24      0.97 o 
  10   3   4        3.78        4.51      1.30 o 
  11   3   4       59.35       64.00      4.65 o 
  12   3   4      122.32      129.85      5.36 o 
  13   3   4      304.51      328.19      9.25 o 
 -15   4   4       31.56       32.56      3.60 o 
 -14   4   4        0.73        0.92      2.33 o 
 -13   4   4        0.80       -0.26      1.34 o 
 -12   4   4       36.98       35.33      2.57 o 
 -11   4   4        0.01        1.43      1.10 o 
 -10   4   4       18.15       12.09      1.24 o 
  -9   4   4      379.13      356.44      5.66 o 
  -8   4   4      826.62      802.50     10.52 o 
  -7   4   4      964.66      942.07     11.93 o 
  -6   4   4      382.47      370.18      5.39 o 
  -5   4   4        3.76        4.20      0.65 o 
  -4   4   4      192.71      213.03      3.45 o 
  -3   4   4       23.60       27.80      1.17 o 
  -2   4   4      223.04      275.71      6.07 o 
  -1   4   4      210.74      241.40      4.13 o 
   0   4   4        0.22        0.06      0.50 o 
   1   4   4      213.62      274.35      4.56 o 
   2   4   4      483.93      598.76     10.28 o 
   3   4   4      721.76      736.06     12.02 o 
   4   4   4      370.61      362.19      5.83 o 
   5   4   4       10.97        6.20      0.91 o 
   6   4   4      252.92      246.17      7.33 o 
   7   4   4        7.92        5.10      1.09 o 
   8   4   4      376.27      355.44      7.57 o 
   9   4   4       14.95       14.60      1.91 o 
  10   4   4      151.08      153.79      4.87 o 
  11   4   4      145.16      141.51      6.26 o 
  12   4   4        8.08        7.64      2.47 o 
 -14   5   4       44.78       38.88      4.95 o 
 -13   5   4        5.55        3.23      1.91 o 
 -12   5   4      115.81      120.05      4.92 o 
 -11   5   4        0.01        0.58      1.26 o 
 -10   5   4       19.50       22.69      1.59 o 
  -9   5   4       32.93       29.98      1.65 o 
  -8   5   4        2.25        5.04      0.99 o 
  -7   5   4       33.29       26.40      1.61 o 
  -6   5   4      241.92      231.38      3.96 o 
  -5   5   4        2.17        1.24      0.61 o 
  -4   5   4       74.65       79.25      1.98 o 
  -3   5   4      445.02      447.47      6.93 o 
  -2   5   4       83.38       90.68      2.02 o 
  -1   5   4       50.00       49.18      1.44 o 
   0   5   4      511.70      535.28      8.03 o 
   1   5   4       38.62       52.13      1.97 o 
   2   5   4      356.03      360.35      6.86 o 
   3   5   4      639.10      633.26     12.22 o 
   4   5   4      189.72      139.84      4.56 o 
   5   5   4      631.56      643.61     11.22 o 
   6   5   4      875.92      844.93     14.20 o 
   7   5   4      104.98      107.03      4.02 o 
   8   5   4        8.13        8.77      1.65 o 
   9   5   4        1.84        1.27      1.43 o 
  10   5   4       21.36       19.41      2.27 o 
  11   5   4        2.11        6.61      1.85 o 
  12   5   4       13.60       16.53      2.53 o 
 -14   6   4      200.49      224.99     10.42 o 
 -13   6   4        8.75        9.55      2.91 o 
 -12   6   4      107.59      102.40      5.52 o 
 -11   6   4       38.61       44.56      2.98 o 
 -10   6   4      284.68      275.12     10.59 o 
  -9   6   4      113.96      103.07      3.56 o 
  -8   6   4      246.06      230.57      4.35 o 
  -7   6   4     2210.50     2086.82     24.94 o 
  -6   6   4       97.03       86.72      2.35 o 
  -5   6   4       61.78       63.20      2.79 o 
  -4   6   4        0.15        0.65      0.68 o 
  -3   6   4     1203.86     1156.64     14.35 o 
  -2   6   4       48.95       62.42      1.91 o 
  -1   6   4      546.73      492.14      8.84 o 
   0   6   4      112.25      103.60      4.05 o 
   1   6   4       18.66       14.84      1.25 o 
   2   6   4      533.85      536.45      9.60 o 
   3   6   4      722.18      749.97     12.65 o 
   4   6   4       25.59       27.94      2.45 o 
   5   6   4      248.37      251.56      5.98 o 
   6   6   4       54.38       35.55      2.53 o 
   7   6   4      155.56      174.79      6.09 o 
   8   6   4       84.07       75.73      3.77 o 
   9   6   4      402.52      416.28      9.14 o 
  10   6   4        1.61        1.78      1.59 o 
  11   6   4        2.30        0.21      2.16 o 
 -13   7   4       72.87       67.33      4.99 o 
 -12   7   4       35.97       32.88      3.51 o 
 -11   7   4       88.67      103.31      8.92 o 
 -10   7   4       30.96       25.17      3.00 o 
  -9   7   4       28.79       24.25      1.94 o 
  -8   7   4        0.04        2.03      1.12 o 
  -7   7   4      489.86      468.68      7.18 o 
  -6   7   4     1029.87     1008.64     13.18 o 
  -5   7   4       74.82       80.91      2.77 o 
  -4   7   4     2948.40     2756.47     32.37 o 
  -3   7   4       72.30       72.65      2.15 o 
  -2   7   4      330.94      332.54      6.02 o 
  -1   7   4      261.48      230.65      4.03 o 
   0   7   4      240.13      243.17      5.43 o 
   1   7   4       74.86       59.03      2.33 o 
   2   7   4      597.51      552.01      8.84 o 
   3   7   4      247.25      241.81      6.58 o 
   4   7   4       40.20       31.08      2.38 o 
   5   7   4      109.15      112.42      4.81 o 
   6   7   4       67.85       52.27      3.92 o 
   7   7   4      115.67      114.36      4.23 o 
   8   7   4       65.46       64.61      3.73 o 
   9   7   4       77.14       66.85      5.02 o 
  10   7   4       10.98        8.82      2.08 o 
 -12   8   4       33.86       37.57      3.90 o 
 -11   8   4        0.46        0.98      1.89 o 
 -10   8   4       15.90       14.06      2.94 o 
  -9   8   4       12.08       17.97      2.56 o 
  -8   8   4        0.10        2.21      1.37 o 
  -7   8   4        6.91       10.71      1.33 o 
  -6   8   4       63.57       74.07      2.74 o 
  -5   8   4       33.79       35.24      2.10 o 
  -4   8   4       26.25       27.54      1.76 o 
  -3   8   4       42.56       42.12      3.55 o 
  -2   8   4      118.02      116.07      3.79 o 
  -1   8   4     1111.01     1119.77     16.01 o 
   0   8   4      312.33      308.43      5.94 o 
   1   8   4      443.94      404.87      8.25 o 
   2   8   4       38.94       33.55      2.47 o 
   3   8   4     1235.09     1139.08     18.65 o 
   4   8   4       12.51       17.57      2.02 o 
   5   8   4       13.22       13.64      1.98 o 
   6   8   4       93.81       89.77      4.43 o 
   7   8   4       24.99       37.83      3.03 o 
   8   8   4       60.49       70.42      4.68 o 
   9   8   4      276.21      261.71     12.57 o 
  10   8   4       29.42       29.02      3.04 o 
 -11   9   4       30.04       35.94      3.86 o 
 -10   9   4       13.00       11.24      2.61 o 
  -9   9   4       15.69       12.27      2.13 o 
  -8   9   4      139.22      142.80      4.79 o 
  -7   9   4       72.74       62.62      5.17 o 
  -6   9   4       58.11       60.37      2.87 o 
  -5   9   4        0.01       -0.69      1.06 o 
  -4   9   4      146.85      146.59      3.90 o 
  -3   9   4      164.94      160.46      9.54 o 
  -2   9   4      213.44      212.35      4.87 o 
  -1   9   4      259.52      218.61      4.95 o 
   0   9   4      160.93      143.31      3.91 o 
   1   9   4      132.34      134.41      4.41 o 
   2   9   4      101.46      100.86      5.09 o 
   3   9   4       14.20       10.87      2.27 o 
   4   9   4      144.82      150.52      5.67 o 
   5   9   4       34.06       37.61      5.12 o 
   6   9   4       49.67       44.77      3.34 o 
   7   9   4       11.96       13.00      2.29 o 
   8   9   4      187.36      194.49      7.18 o 
  -9  10   4       18.77       16.01      2.83 o 
  -8  10   4       96.97       98.13      4.58 o 
  -7  10   4        0.85        0.84      1.57 o 
  -6  10   4       58.25       64.39      4.35 o 
  -5  10   4       92.41       84.87      3.96 o 
  -4  10   4       14.16       12.35      1.96 o 
  -3  10   4        0.87       -0.16      1.36 o 
  -2  10   4      402.78      407.33      7.69 o 
  -1  10   4       62.07       67.90      4.60 o 
   0  10   4      159.98      172.00      5.17 o 
   1  10   4       49.25       54.20      3.72 o 
   2  10   4        1.72        2.93      1.83 o 
   3  10   4       72.41       76.55      4.08 o 
   4  10   4      233.45      241.83      6.76 o 
   5  10   4       10.12       11.71      2.24 o 
   6  10   4      115.29      119.64      5.88 o 
   7  10   4       38.13       37.98      3.39 o 
  -8  11   4       61.06       72.51      6.49 o 
  -7  11   4      264.40      266.35      8.45 o 
  -6  11   4        1.37       -1.08      1.80 o 
  -5  11   4       17.21       18.12      2.88 o 
  -4  11   4        4.13        2.63      1.71 o 
  -3  11   4      146.03      145.47      5.07 o 
  -2  11   4      355.16      354.76     19.23 o 
  -1  11   4        8.24        6.61      2.60 o 
   0  11   4      200.24      194.13      6.92 o 
   1  11   4       89.20       92.05      4.49 o 
   2  11   4       12.85       10.79      2.16 o 
   3  11   4      292.17      288.64      7.61 o 
   4  11   4      106.80       98.40      4.93 o 
   5  11   4       70.86       77.20      5.86 o 
  -5  12   4        3.08        0.33      2.10 o 
  -4  12   4       20.11       25.25      3.37 o 
  -3  12   4        3.83        3.53      1.90 o 
  -2  12   4       62.10       61.35      6.17 o 
  -1  12   4       60.34       68.58      4.85 o 
   0  12   4       32.43       30.20      5.62 o 
   1  12   4      121.23      129.35      6.46 o 
   2  12   4       28.68       26.49      3.52 o 
 -15   0   5       38.92       33.36      4.04 o 
 -13   0   5      126.45      122.86      6.10 o 
 -11   0   5        0.27        3.65      1.24 o 
  -9   0   5      543.89      515.63     10.06 o 
  -7   0   5      635.50      709.82     12.64 o 
  -5   0   5      669.64      689.00     11.79 o 
  -3   0   5     5745.09     5484.11     86.44 o 
  -1   0   5     7055.79     6728.67    105.98 o 
   1   0   5        0.51        1.76      0.61 o 
   3   0   5        4.37        6.47      0.88 o 
   5   0   5       21.01        9.35      1.21 o 
   7   0   5      578.31      618.88     12.09 o 
   9   0   5       51.59       48.78      4.15 o 
  11   0   5        5.97        5.33      2.16 o 
  13   0   5       42.60       35.13      4.18 o 
 -16   1   5      206.93      241.08      8.18 o 
 -15   1   5      221.41      232.41     11.17 o 
 -14   1   5      217.49      222.64      6.21 o 
 -13   1   5       61.28       67.44      3.56 o 
 -12   1   5        0.97        2.61      1.38 o 
 -11   1   5       86.14      101.26      4.25 o 
 -10   1   5      124.17      111.24      2.56 o 
  -9   1   5        6.03        7.93      0.82 o 
  -8   1   5        0.44        0.76      0.48 o 
  -7   1   5      513.07      521.08      6.82 o 
  -6   1   5     3697.66     4096.88     46.00 o 
  -5   1   5     3170.15     3296.32     41.77 o 
  -4   1   5      134.83      154.88      7.07 o 
  -3   1   5      346.95      351.79      4.92 o 
  -2   1   5     3151.25     3358.52     37.67 o 
  -1   1   5     2843.88     2840.86     31.97 o 
   0   1   5      229.38      214.46      3.37 o 
   1   1   5      110.88      101.35      2.00 o 
   2   1   5     1008.79     1113.08     13.19 o 
   3   1   5       15.79       22.42      0.99 o 
   4   1   5       31.00       30.74      1.22 o 
   5   1   5      327.17      329.94      4.92 o 
   6   1   5        0.70        2.65      0.72 o 
   7   1   5       71.14       68.01      2.02 o 
   8   1   5      112.55      105.79      3.01 o 
   9   1   5      427.36      414.39      7.32 o 
  10   1   5      353.68      336.61      7.31 o 
  11   1   5      115.16      118.14      4.13 o 
  12   1   5        1.36        3.07      1.56 o 
  13   1   5       71.82       82.07      4.87 o 
 -15   2   5       46.18       47.48      3.95 o 
 -14   2   5      168.92      179.41     11.90 o 
 -13   2   5      161.21      158.52      6.67 o 
 -12   2   5       92.47       66.08      2.82 o 
 -11   2   5      113.17      104.59      3.08 o 
 -10   2   5      363.37      364.02      8.02 o 
  -9   2   5      122.55      138.15      2.79 o 
  -8   2   5      271.68      296.74      4.54 o 
  -7   2   5       90.80      120.83      2.33 o 
  -6   2   5      226.03      197.16      3.11 o 
  -5   2   5      275.27      300.09      4.55 o 
  -4   2   5     1040.26     1026.04     12.17 o 
  -3   2   5       69.38       72.20      1.45 o 
  -2   2   5       18.20       23.69      0.86 o 
  -1   2   5     1999.71     2167.81     24.64 o 
   0   2   5     1554.48     1515.02     17.54 o 
   1   2   5      113.62      122.31      2.09 o 
   2   2   5      478.18      528.74      6.74 o 
   3   2   5      160.93      177.50      2.85 o 
   4   2   5       39.44       35.82      1.55 o 
   5   2   5      332.80      337.80      4.96 o 
   6   2   5      197.43      200.31      4.43 o 
   7   2   5      562.76      566.79      8.86 o 
   8   2   5      466.48      460.01      7.72 o 
   9   2   5       80.61       71.23      2.87 o 
  10   2   5       23.34       19.94      1.85 o 
  11   2   5       13.74       18.66      2.37 o 
  12   2   5       14.01       15.85      2.48 o 
 -15   3   5       16.65       24.35      3.15 o 
 -14   3   5       65.86       64.78      4.49 o 
 -13   3   5       39.12       39.68      3.35 o 
 -12   3   5        9.59        6.84      1.39 o 
 -11   3   5       24.24       27.41      1.92 o 
 -10   3   5        0.22        0.94      0.79 o 
  -9   3   5       79.54       83.63      2.22 o 
  -8   3   5      313.66      299.29      4.70 o 
  -7   3   5      561.14      527.47      7.15 o 
  -6   3   5      505.27      574.46      8.16 o 
  -5   3   5     1043.20     1108.32     13.36 o 
  -4   3   5      157.73      175.33      3.18 o 
  -3   3   5      168.99      167.57      2.93 o 
  -2   3   5     1557.30     1712.06     26.41 o 
  -1   3   5      417.43      434.58      5.71 o 
   0   3   5     3757.49     3967.05     44.63 o 
   1   3   5     1177.10     1329.13     15.62 o 
   2   3   5      152.79      137.18      2.68 o 
   3   3   5     1483.54     1541.36     19.94 o 
   4   3   5      200.16      212.01      3.97 o 
   5   3   5        0.87        2.70      1.01 o 
   6   3   5      194.92      205.52      4.70 o 
   7   3   5        0.67        0.37      0.94 o 
   8   3   5      189.44      171.07      4.11 o 
   9   3   5        9.89       14.11      1.60 o 
  10   3   5       20.35       18.35      2.57 o 
  11   3   5      205.00      192.80      5.57 o 
  12   3   5      169.98      177.88      6.40 o 
 -15   4   5      143.57      152.87      7.76 o 
 -14   4   5       81.40       96.33      6.28 o 
 -13   4   5      304.90      311.91      9.11 o 
 -12   4   5      290.25      274.87      6.60 o 
 -11   4   5       25.24       29.26      2.04 o 
 -10   4   5      492.57      492.40      7.32 o 
  -9   4   5      793.68      723.44      9.77 o 
  -8   4   5      721.25      706.75      9.44 o 
  -7   4   5        0.02        0.30      0.65 o 
  -6   4   5       53.57       50.15      2.52 o 
  -5   4   5     1406.00     1477.03     17.61 o 
  -4   4   5      666.51      660.89      8.52 o 
  -3   4   5     1324.09     1421.68     16.87 o 
  -2   4   5       84.40       99.95      2.02 o 
  -1   4   5     1859.89     1980.32     22.96 o 
   0   4   5      413.33      370.56      5.82 o 
   1   4   5       33.75       26.31      2.03 o 
   2   4   5       12.83       17.56      1.33 o 
   3   4   5        3.14        4.79      1.03 o 
   4   4   5      268.42      286.98      4.94 o 
   5   4   5        4.10        2.95      0.84 o 
   6   4   5      610.50      558.60     14.58 o 
   7   4   5       52.13       45.63      2.70 o 
   8   4   5      716.83      699.62     12.55 o 
   9   4   5       72.44       82.44      3.76 o 
  10   4   5       26.63       28.13      2.52 o 
  11   4   5        0.09        2.05      1.59 o 
  12   4   5       43.86       44.44      3.86 o 
 -14   5   5       47.30       54.09      4.26 o 
 -13   5   5        2.55        3.94      1.65 o 
 -12   5   5        0.43        0.36      1.34 o 
 -11   5   5        0.15       -0.13      1.18 o 
 -10   5   5       38.15       24.87      1.85 o 
  -9   5   5      101.10      112.82      2.81 o 
  -8   5   5      772.83      824.55     10.92 o 
  -7   5   5       48.08       44.15      2.08 o 
  -6   5   5      336.19      353.32      5.40 o 
  -5   5   5      917.67      952.27     12.03 o 
  -4   5   5      190.10      170.12      3.11 o 
  -3   5   5     1397.92     1333.62     16.08 o 
  -2   5   5      527.16      588.03      8.72 o 
  -1   5   5      158.89      150.87      2.86 o 
   0   5   5      124.48      103.92      2.56 o 
   2   5   5     1224.45     1190.17     20.71 o 
   3   5   5       15.80       12.43      1.60 o 
   4   5   5       11.56       14.78      1.66 o 
   5   5   5      520.57      477.39      9.57 o 
   6   5   5       39.41       40.38      3.00 o 
   7   5   5        2.81        8.57      1.78 o 
   8   5   5        0.13        1.32      1.40 o 
   9   5   5       14.27       13.82      2.05 o 
  10   5   5       18.77       16.56      2.18 o 
  11   5   5        3.39        1.43      1.70 o 
 -14   6   5       66.34       67.87      6.53 o 
 -13   6   5      199.07      222.26      7.60 o 
 -12   6   5       22.44       25.69      3.26 o 
 -11   6   5       78.51       72.14      3.54 o 
 -10   6   5      124.68      116.20      4.60 o 
  -9   6   5      231.90      212.39      4.17 o 
  -8   6   5       19.55       18.66      1.42 o 
  -7   6   5        8.50       11.94      1.14 o 
  -6   6   5      411.79      391.51      6.03 o 
  -5   6   5     1192.37     1140.10     15.76 o 
  -4   6   5       18.48       24.18      1.37 o 
  -3   6   5      244.35      250.81      5.86 o 
  -2   6   5        0.00       -0.59      0.59 o 
  -1   6   5      132.21      137.19      2.72 o 
   0   6   5      299.83      307.90      5.52 o 
   1   6   5      635.22      632.14      9.58 o 
   2   6   5      554.76      486.28      9.00 o 
   3   6   5       12.70       12.11      1.59 o 
   4   6   5      410.16      391.66      7.97 o 
   5   6   5      501.37      494.72     10.92 o 
   6   6   5      102.37      101.15      3.80 o 
   7   6   5       46.50       44.91      3.00 o 
   8   6   5       52.82       49.54      3.23 o 
   9   6   5        2.28        1.44      1.60 o 
  10   6   5      241.16      242.48      6.82 o 
  11   6   5        7.88        7.84      2.15 o 
 -13   7   5      161.21      174.16      8.40 o 
 -12   7   5       36.24       39.45      3.85 o 
 -11   7   5      155.57      166.92      6.29 o 
 -10   7   5       30.05       34.81      2.67 o 
  -9   7   5        0.16        1.53      1.09 o 
  -8   7   5      404.56      412.62      6.63 o 
  -7   7   5       62.71       66.28      2.36 o 
  -6   7   5        0.01       -0.80      0.80 o 
  -5   7   5      244.75      225.83      4.64 o 
  -4   7   5        6.57        3.09      0.91 o 
  -3   7   5        0.62        2.87      0.85 o 
  -2   7   5      304.30      305.88      5.00 o 
  -1   7   5       15.98       17.22      1.47 o 
   0   7   5      481.03      459.39      7.68 o 
   1   7   5      325.99      285.96      5.45 o 
   2   7   5     2400.82     2276.39     33.53 o 
   3   7   5       15.47       24.21      2.47 o 
   4   7   5        8.82       10.50      1.70 o 
   5   7   5      248.66      227.81      6.78 o 
   6   7   5        1.07        0.19      1.36 o 
   7   7   5      398.82      394.73     10.04 o 
   8   7   5       20.32       25.86      2.64 o 
   9   7   5      141.96      142.37     10.02 o 
  10   7   5       56.60       55.76      3.77 o 
 -12   8   5      179.16      205.00      7.66 o 
 -11   8   5       14.97       12.96      2.68 o 
 -10   8   5        0.05        0.42      1.80 o 
  -9   8   5       95.29      110.25      5.17 o 
  -8   8   5       50.21       67.06      2.67 o 
  -7   8   5        1.98        1.10      1.07 o 
  -6   8   5        0.17        0.96      0.93 o 
  -5   8   5       87.71       77.98      2.58 o 
  -4   8   5       97.93       82.57      2.64 o 
  -3   8   5     2247.14     2159.11     34.37 o 
  -2   8   5       12.96       11.10      1.43 o 
  -1   8   5        6.23        4.63      1.29 o 
   0   8   5      438.39      401.47     12.52 o 
   1   8   5       65.73       78.95      3.53 o 
   2   8   5        0.53       -0.94      1.20 o 
   3   8   5        9.92       12.63      2.01 o 
   4   8   5       42.23       37.63      2.80 o 
   5   8   5       28.06       25.53      2.50 o 
   6   8   5       24.85       26.17      2.64 o 
   7   8   5      552.15      514.07     16.62 o 
   8   8   5        0.73       -0.56      1.69 o 
   9   8   5       32.20       29.99      3.01 o 
 -11   9   5      112.70      107.32      6.12 o 
 -10   9   5      334.50      364.69     17.30 o 
  -9   9   5       23.84       27.38      3.15 o 
  -8   9   5      311.91      314.16      7.40 o 
  -7   9   5       17.64       19.64      1.87 o 
  -6   9   5      295.99      279.06      5.88 o 
  -5   9   5      326.25      307.88      8.26 o 
  -4   9   5      409.96      394.72      8.42 o 
  -3   9   5      200.72      215.45      4.98 o 
  -2   9   5       14.17       15.02      2.18 o 
  -1   9   5        8.19       14.99      2.49 o 
   0   9   5       27.72       31.99      2.17 o 
   1   9   5       46.43       51.99      3.13 o 
   2   9   5       75.65       69.78      3.72 o 
   3   9   5       19.83       13.76      2.06 o 
   4   9   5        5.85        5.07      1.78 o 
   5   9   5       68.57       85.88      4.39 o 
   6   9   5      106.68      110.38      4.99 o 
   7   9   5      291.96      287.00      8.61 o 
   8   9   5       25.21       25.40      2.99 o 
 -10  10   5        8.05        6.11      2.81 o 
  -9  10   5        5.24        3.11      2.31 o 
  -8  10   5        1.37        0.05      4.85 o 
  -7  10   5      360.26      377.52      9.96 o 
  -6  10   5      139.89      139.98      4.72 o 
  -5  10   5        3.33        2.24      1.49 o 
  -4  10   5       54.23       51.94      3.27 o 
  -3  10   5       77.23       95.84      3.93 o 
  -2  10   5       14.88        8.92      1.58 o 
  -1  10   5      237.34      230.85      5.38 o 
   0  10   5       12.64       14.96      2.10 o 
   1  10   5      242.83      257.27     10.47 o 
   2  10   5       14.19       13.40      3.06 o 
   3  10   5       73.80       74.47      4.10 o 
   4  10   5        6.63        9.72      2.09 o 
   5  10   5        2.87        0.69      1.79 o 
   6  10   5      195.16      217.45      6.75 o 
   7  10   5      164.43      172.43      9.27 o 
  -8  11   5        3.86        5.36      2.99 o 
  -7  11   5        5.99        4.48      3.93 o 
  -6  11   5        4.56        5.91      2.20 o 
  -5  11   5       38.76       41.43      4.36 o 
  -4  11   5       55.35       60.49      3.72 o 
  -3  11   5        9.88       10.65      2.11 o 
  -2  11   5      458.16      470.56     11.80 o 
  -1  11   5        1.92        0.98      1.85 o 
   0  11   5       26.73       24.57      2.70 o 
   1  11   5       21.45       26.64      2.78 o 
   2  11   5      398.70      386.70      9.16 o 
   3  11   5       12.06       13.70      2.32 o 
   4  11   5      173.88      167.54      9.91 o 
   5  11   5        0.31       -0.20      1.86 o 
  -4  12   5      259.05      266.79      8.64 o 
  -3  12   5      326.34      346.16     10.05 o 
  -2  12   5       78.96       87.04      6.06 o 
  -1  12   5      137.13      139.79      6.37 o 
   0  12   5      264.43      270.33      8.79 o 
   1  12   5       20.43       24.31      3.42 o 
 -16   0   6       44.23       45.70      6.88 o 
 -14   0   6      668.22      674.79     26.11 o 
 -12   0   6       44.39       44.21      5.73 o 
 -10   0   6     3098.88     2914.42     47.87 o 
  -6   0   6     6151.46     6384.50    126.68 o 
  -4   0   6       38.10       42.08      1.06 o 
  -2   0   6     2437.44     2729.26     43.51 o 
   0   0   6     7923.42     8156.06    128.55 o 
   2   0   6      130.55      153.00      3.73 o 
   4   0   6       22.41       21.54      2.28 o 
   6   0   6     2569.37     2458.76     40.75 o 
   8   0   6      206.13      212.16      7.36 o 
  10   0   6       88.07       94.44     11.64 o 
  12   0   6       50.11       56.28      8.73 o 
 -16   1   6        5.42        7.63      2.48 o 
 -15   1   6       67.05       70.84      4.01 o 
 -14   1   6       10.81       14.76      2.20 o 
 -13   1   6       19.22       21.21      2.26 o 
 -12   1   6       22.70       16.89      1.97 o 
 -11   1   6      710.91      690.52     10.67 o 
 -10   1   6      556.25      531.24      7.46 o 
  -9   1   6      853.10      863.59     10.98 o 
  -8   1   6      273.39      258.50      3.97 o 
  -7   1   6        4.40        0.64      0.52 o 
  -6   1   6     1106.97     1260.88     16.70 o 
  -5   1   6     2353.89     2559.29     32.33 o 
  -4   1   6      137.99      139.41      2.62 o 
  -3   1   6     1270.60     1262.22     14.70 o 
  -2   1   6     1334.44     1394.06     16.17 o 
  -1   1   6      915.34      929.00     11.09 o 
   0   1   6     1163.84     1269.45     14.85 o 
   1   1   6       68.46       70.95      1.55 o 
   2   1   6        0.67        1.29      0.76 o 
   3   1   6      175.53      196.11      3.21 o 
   4   1   6     1476.68     1503.93     17.93 o 
   5   1   6       11.27       11.87      1.00 o 
   6   1   6      162.51      156.33      3.12 o 
   7   1   6      314.59      309.20      5.71 o 
   8   1   6        2.53        1.08      1.02 o 
   9   1   6      652.23      627.43     11.31 o 
  10   1   6      321.37      309.31      7.04 o 
  11   1   6       49.51       46.12      3.95 o 
  12   1   6       12.16       10.90      2.00 o 
 -16   2   6       40.53       37.48      3.94 o 
 -15   2   6       19.66       23.71      3.10 o 
 -14   2   6       54.19       59.09      5.17 o 
 -13   2   6        0.55       -0.38      1.31 o 
 -12   2   6       42.82       47.40      2.96 o 
 -11   2   6       27.16       34.53      2.04 o 
 -10   2   6        0.08       -0.86      0.86 o 
  -9   2   6     1064.38      974.10     12.29 o 
  -8   2   6       25.21       34.99      1.45 o 
  -7   2   6        2.83        5.22      0.59 o 
  -6   2   6       78.63       88.93      1.75 o 
  -5   2   6      530.74      574.53      7.28 o 
  -4   2   6       91.24       98.90      1.85 o 
  -3   2   6     2361.67     2536.44     28.87 o 
  -2   2   6        7.72       10.32      0.71 o 
  -1   2   6      102.41      106.14      2.39 o 
   0   2   6      378.29      399.37      5.30 o 
   1   2   6     2836.20     3088.25     35.05 o 
   2   2   6       58.03       62.63      1.60 o 
   3   2   6      169.49      161.41      3.84 o 
   4   2   6      327.15      316.09      4.71 o 
   5   2   6      124.09      123.69      2.48 o 
   6   2   6      120.92      114.44      3.00 o 
   7   2   6       99.33       83.58      3.95 o 
   8   2   6      357.65      326.15      6.20 o 
   9   2   6        9.23       10.14      1.45 o 
  10   2   6      224.22      224.05      5.78 o 
  11   2   6       31.43       25.75      2.86 o 
  12   2   6        3.74        3.11      2.73 o 
 -15   3   6      298.51      335.75      9.75 o 
 -14   3   6       28.11       29.77      3.55 o 
 -13   3   6       13.36       12.06      2.02 o 
 -12   3   6        0.03       -1.11      1.21 o 
 -11   3   6       12.99       18.32      2.65 o 
 -10   3   6       12.14       16.89      1.53 o 
  -9   3   6      452.98      432.71      6.34 o 
  -8   3   6      457.76      422.75      6.52 o 
  -7   3   6      299.95      330.28      4.89 o 
  -6   3   6      422.53      382.39      5.37 o 
  -5   3   6      551.88      559.84      7.32 o 
  -4   3   6        0.00        0.33      0.45 o 
  -3   3   6      608.11      632.49      8.03 o 
  -2   3   6       20.75       27.22      1.18 o 
  -1   3   6       24.82       27.71      1.08 o 
   0   3   6     2287.43     2487.66     28.47 o 
   1   3   6       11.01       20.71      1.07 o 
   2   3   6      337.66      387.88      6.21 o 
   3   3   6        3.08        8.09      1.51 o 
   4   3   6      103.60      101.56      2.95 o 
   5   3   6      602.76      572.64      9.81 o 
   6   3   6        0.74       -0.19      0.94 o 
   7   3   6     1404.76     1287.96     17.87 o 
   8   3   6        4.00        6.96      1.53 o 
   9   3   6       26.79       22.77      2.22 o 
  10   3   6       77.06       69.32      3.65 o 
  11   3   6        0.36       -1.26      1.65 o 
  12   3   6        0.60       -1.04      1.80 o 
 -15   4   6        5.55        8.77      2.34 o 
 -14   4   6        4.84        9.75      2.31 o 
 -13   4   6        9.00       10.20      2.23 o 
 -12   4   6        6.28        4.42      1.29 o 
 -11   4   6       13.66       11.63      1.78 o 
 -10   4   6      203.58      186.06      4.32 o 
  -9   4   6       71.39       77.97      2.58 o 
  -8   4   6     2479.53     2377.32     27.96 o 
  -7   4   6       43.34       54.56      1.94 o 
  -6   4   6      118.53       95.05      2.19 o 
  -5   4   6       82.86       90.64      2.07 o 
  -4   4   6      723.46      767.36     10.72 o 
  -3   4   6      427.70      484.91      6.56 o 
  -2   4   6       24.65       14.62      0.93 o 
  -1   4   6      445.89      471.01      9.51 o 
   0   4   6       76.03       76.54      2.67 o 
   1   4   6      559.30      589.53      9.70 o 
   2   4   6     1032.75     1041.45     16.11 o 
   3   4   6      342.09      313.59      5.74 o 
   4   4   6     2098.18     2064.03     26.69 o 
   5   4   6      105.80      105.29      4.35 o 
   6   4   6        3.91        3.98      1.30 o 
   7   4   6      658.98      569.34     16.83 o 
   8   4   6      440.95      449.21      9.21 o 
   9   4   6        5.54        4.62      1.56 o 
  10   4   6      129.82      125.31      4.60 o 
  11   4   6       20.77       20.33      2.52 o 
 -14   5   6        2.80        3.92      2.78 o 
 -13   5   6       37.54       35.28      3.35 o 
 -12   5   6        3.91        3.01      1.51 o 
 -11   5   6       31.40       25.31      2.11 o 
 -10   5   6       41.24       49.65      2.52 o 
  -9   5   6     1377.48     1296.29     16.29 o 
  -8   5   6      154.22      137.72      3.05 o 
  -7   5   6      599.80      570.19      7.96 o 
  -6   5   6      260.91      267.32      5.78 o 
  -5   5   6      963.00      928.32     11.80 o 
  -4   5   6       43.56       38.72      1.64 o 
  -3   5   6       64.61       69.79      1.96 o 
  -2   5   6       17.47       25.86      1.19 o 
  -1   5   6     1083.44     1163.98     14.23 o 
   0   5   6      250.83      211.65      6.76 o 
   1   5   6      269.60      241.81      4.49 o 
   2   5   6      347.64      328.51      8.98 o 
   3   5   6      245.23      251.42      6.39 o 
   4   5   6       27.36       25.15      2.03 o 
   5   5   6      164.39      156.28      4.74 o 
   6   5   6       18.26       15.95      1.91 o 
   7   5   6       60.80       59.76      3.38 o 
   8   5   6        2.43        2.96      1.55 o 
   9   5   6       11.02       15.34      2.14 o 
  10   5   6        0.07       -0.30      1.71 o 
  11   5   6        1.37        1.30      1.65 o 
 -14   6   6        7.59        9.02      3.42 o 
 -13   6   6       44.33       42.69      3.83 o 
 -12   6   6        0.72        2.88      1.52 o 
 -11   6   6       32.45       29.83      2.50 o 
 -10   6   6        0.15        2.65      1.15 o 
  -9   6   6        2.95       -0.47      0.99 o 
  -8   6   6       12.62        9.77      1.16 o 
  -7   6   6      134.74      111.85      2.77 o 
  -6   6   6      178.84      183.02      4.05 o 
  -5   6   6      106.11       88.30      2.33 o 
  -4   6   6      523.02      471.61      7.46 o 
  -3   6   6      319.12      300.46      5.47 o 
  -2   6   6        4.47        1.72      0.69 o 
  -1   6   6       56.78       53.20      2.16 o 
   0   6   6      111.29      109.43      2.91 o 
   2   6   6       20.35       19.38      1.80 o 
   3   6   6      101.32       91.85      3.39 o 
   4   6   6      298.53      289.73      6.64 o 
   5   6   6      213.26      210.48      6.54 o 
   6   6   6       16.11       23.60      2.42 o 
   7   6   6        2.71        0.43      1.35 o 
   8   6   6       20.57       24.32      2.48 o 
   9   6   6       24.00       23.75      4.07 o 
  10   6   6       22.21       19.56      2.54 o 
 -13   7   6        0.67        2.44      2.86 o 
 -12   7   6        4.17        2.76      2.00 o 
 -11   7   6       78.92       79.78      4.01 o 
 -10   7   6       76.51       84.34      4.08 o 
  -9   7   6        5.60        3.72      1.28 o 
  -8   7   6        4.55        0.86      1.37 o 
  -7   7   6       47.99       48.74      2.74 o 
  -6   7   6      112.53       93.81      2.68 o 
  -5   7   6      364.64      333.82      6.65 o 
  -4   7   6        2.74        6.69      1.03 o 
  -3   7   6        0.09        0.68      0.81 o 
  -2   7   6       88.22       77.12      2.63 o 
  -1   7   6     1270.49     1247.66     17.44 o 
   0   7   6       19.00       13.90      1.43 o 
   1   7   6        3.98        4.23      1.41 o 
   2   7   6      297.59      263.17      6.23 o 
   3   7   6        2.15        2.63      1.35 o 
   4   7   6       38.71       28.36      2.42 o 
   5   7   6        0.09        1.04      1.98 o 
   6   7   6        2.71        4.90      1.82 o 
   7   7   6       14.55       18.87      2.32 o 
   8   7   6      179.04      185.77      5.92 o 
   9   7   6      196.59      179.18      5.99 o 
 -12   8   6      110.51      123.85      8.53 o 
 -11   8   6      152.23      156.02      7.43 o 
 -10   8   6       28.11       39.53      4.78 o 
  -9   8   6      106.04      111.94      4.27 o 
  -8   8   6      314.91      330.41      5.84 o 
  -7   8   6      221.06      222.03      4.48 o 
  -6   8   6        8.71        8.60      1.27 o 
  -5   8   6     1263.58     1199.93     15.53 o 
  -4   8   6       24.67       34.66      2.16 o 
  -3   8   6      150.89      149.64      3.95 o 
  -2   8   6        2.79        3.92      1.18 o 
  -1   8   6      269.51      275.10      5.60 o 
   0   8   6        1.57        0.27      1.01 o 
   1   8   6       67.26       56.05      3.16 o 
   2   8   6      515.92      485.95      9.73 o 
   3   8   6      181.17      161.02      5.41 o 
   4   8   6        5.14        2.09      1.53 o 
   5   8   6      278.53      321.34      7.77 o 
   6   8   6      259.04      270.46      8.00 o 
   7   8   6      390.66      398.62      9.34 o 
   8   8   6        0.88        1.46      1.84 o 
   9   8   6       63.83       52.29      3.86 o 
 -11   9   6       14.53       21.69      3.17 o 
 -10   9   6       60.25       63.30      4.66 o 
  -9   9   6      161.39      163.44      6.30 o 
  -8   9   6       13.31       15.89      2.53 o 
  -7   9   6       60.97       67.08      3.12 o 
  -6   9   6       53.82       53.64      2.76 o 
  -5   9   6        0.98        1.86      1.19 o 
  -4   9   6      263.93      290.85      6.85 o 
  -3   9   6       12.43        9.74      1.55 o 
  -2   9   6       33.62       27.11      2.04 o 
  -1   9   6        2.24        1.51      1.19 o 
   0   9   6       97.18      119.65      4.24 o 
   1   9   6      158.60      152.89      4.84 o 
   2   9   6       52.47       48.77      3.23 o 
   3   9   6       96.81      104.09      4.44 o 
   4   9   6       99.89       85.60      4.33 o 
   5   9   6       44.34       51.28      3.53 o 
   6   9   6       14.57       18.86      2.53 o 
   7   9   6      212.03      221.08     13.22 o 
  -9  10   6       28.35       24.27      4.09 o 
  -8  10   6        7.74        8.24      5.56 o 
  -7  10   6       27.69       34.27      3.77 o 
  -6  10   6       78.06       82.92      5.20 o 
  -5  10   6       80.93       98.09      4.51 o 
  -4  10   6      145.40      145.43      5.21 o 
  -3  10   6       67.23       75.87      3.40 o 
  -2  10   6        0.00        0.60      1.39 o 
  -1  10   6      355.50      366.74      8.33 o 
   0  10   6       18.05       18.71      2.27 o 
   1  10   6      270.84      255.53      6.80 o 
   2  10   6        1.61        2.46      1.67 o 
   3  10   6       87.16       77.77      4.25 o 
   4  10   6      153.07      161.07      5.57 o 
   5  10   6      147.37      152.89      5.56 o 
   6  10   6      291.80      300.09      8.19 o 
  -7  11   6        1.59       -1.41      3.35 o 
  -6  11   6       10.89       15.63      2.82 o 
  -5  11   6        9.37       10.28      2.13 o 
  -4  11   6       61.14       66.59      3.92 o 
  -3  11   6        1.18        2.64      2.12 o 
  -2  11   6       33.72       38.79      7.35 o 
  -1  11   6       13.66       15.66      2.28 o 
   0  11   6       54.01       52.91      3.65 o 
   1  11   6        0.03       -0.95      1.66 o 
   2  11   6      307.65      312.04      8.09 o 
   3  11   6        1.11       -1.44      1.78 o 
   4  11   6       60.21       55.46      3.95 o 
  -4  12   6        3.34        3.24      2.36 o 
  -3  12   6       39.50       32.87      3.69 o 
  -2  12   6        3.99        2.05      2.22 o 
  -1  12   6      126.52      147.26      6.45 o 
   0  12   6      178.46      191.85      7.43 o 
 -15   0   7      124.36      140.17      7.23 o 
 -13   0   7      279.35      269.31     14.20 o 
 -11   0   7      642.47      664.51     17.14 o 
  -9   0   7       13.82       13.38      1.18 o 
  -7   0   7     1145.37     1299.31     42.08 o 
  -5   0   7     1210.81     1285.26     27.96 o 
  -3   0   7        1.34        5.02      4.50 o 
  -1   0   7     1031.86     1076.73     18.09 o 
   1   0   7      178.59      165.67      3.97 o 
   3   0   7     1865.80     1871.42     31.01 o 
   5   0   7      251.66      263.40      8.02 o 
   7   0   7      372.34      339.51      7.83 o 
   9   0   7     1118.04     1111.91     25.32 o 
  11   0   7       67.99       62.04      4.97 o 
 -16   1   7       66.95       59.36      9.21 o 
 -15   1   7      182.28      195.02      6.73 o 
 -14   1   7       15.20       11.31      2.30 o 
 -13   1   7      139.42      148.59      4.87 o 
 -12   1   7      195.21      186.30      7.79 o 
 -11   1   7       77.33       65.66      3.25 o 
 -10   1   7        7.89        3.99      0.99 o 
  -9   1   7      493.75      481.98      7.64 o 
  -8   1   7       30.24       27.29      1.37 o 
  -7   1   7      375.99      394.01      6.20 o 
  -6   1   7      321.77      344.49      8.48 o 
  -5   1   7      541.95      517.50      7.52 o 
  -4   1   7      671.12      740.13     10.12 o 
  -3   1   7      164.77      156.14      2.52 o 
  -2   1   7       21.15       21.79      1.12 o 
  -1   1   7      545.76      598.89      8.21 o 
   0   1   7      275.60      297.29      4.23 o 
   1   1   7      360.68      375.28      5.19 o 
   2   1   7       22.81       25.70      1.15 o 
   3   1   7      685.50      722.22      9.31 o 
   4   1   7      150.14      151.85      2.92 o 
   5   1   7      621.58      582.08      8.00 o 
   6   1   7      106.59       95.79      2.80 o 
   7   1   7       28.06       27.53      1.85 o 
   8   1   7       42.82       41.39      2.28 o 
   9   1   7       81.46       87.11      3.90 o 
  10   1   7      117.28      110.30      4.02 o 
  11   1   7       32.79       28.18      2.58 o 
  12   1   7       14.66       15.43      2.57 o 
 -16   2   7      713.54      793.49     17.80 o 
 -15   2   7       11.02       10.48      2.77 o 
 -14   2   7        3.87        5.33      1.75 o 
 -13   2   7        0.11        0.23      1.39 o 
 -12   2   7      177.94      163.22      4.94 o 
 -11   2   7      427.83      410.39     14.34 o 
 -10   2   7      596.68      557.17     11.27 o 
  -9   2   7      407.26      367.03      6.32 o 
  -8   2   7        8.29       13.73      1.17 o 
  -7   2   7      175.66      204.97      4.35 o 
  -6   2   7       35.51       33.23      1.86 o 
  -5   2   7     1295.57     1406.05     18.47 o 
  -4   2   7      932.00      952.21     11.51 o 
  -3   2   7      673.46      667.73      9.20 o 
  -2   2   7      222.56      243.71      3.62 o 
  -1   2   7     4027.56     4149.11     46.74 o 
   0   2   7       37.24       44.73      1.29 o 
   1   2   7     4069.84     4221.46     47.66 o 
   2   2   7      145.84      124.78      2.71 o 
   3   2   7        1.94        2.02      0.56 o 
   4   2   7      301.86      323.46      5.25 o 
   5   2   7        6.16        6.12      1.05 o 
   6   2   7       99.16       88.19      2.91 o 
   7   2   7       22.28       26.38      1.82 o 
   8   2   7       25.68       21.33      1.78 o 
   9   2   7      130.16      133.37      3.82 o 
  10   2   7      293.87      284.72      8.00 o 
  11   2   7        1.05        2.73      1.81 o 
 -15   3   7      188.19      212.23     10.27 o 
 -14   3   7        0.72        0.87      1.49 o 
 -13   3   7       24.55       20.59      2.31 o 
 -12   3   7       83.15       89.09      3.96 o 
 -11   3   7       12.41        9.21      1.36 o 
 -10   3   7      978.36      919.58     13.53 o 
  -9   3   7     1219.15     1153.92     16.22 o 
  -8   3   7        7.37        5.59      0.74 o 
  -7   3   7     1735.96     1691.19     20.05 o 
  -6   3   7      150.05      160.02      2.81 o 
  -5   3   7       30.54       46.47      1.86 o 
  -4   3   7       31.85       49.35      1.40 o 
  -3   3   7     1536.95     1579.74     18.55 o 
  -2   3   7       45.05       36.63      1.92 o 
  -1   3   7      816.52      905.83     21.48 o 
   0   3   7     5465.40     5659.48     63.49 o 
   1   3   7        1.75       -0.12      0.56 o 
   2   3   7      662.83      698.82      8.95 o 
   3   3   7      804.93      786.49     12.68 o 
   4   3   7      402.96      385.94     10.79 o 
   5   3   7        2.55        1.60      0.90 o 
   6   3   7        0.27        2.02      1.01 o 
   7   3   7        1.05       -0.16      1.38 o 
   8   3   7      670.78      651.51     11.94 o 
   9   3   7       52.90       52.89      3.22 o 
  10   3   7       14.42       13.98      3.54 o 
  11   3   7       24.15       30.03      3.29 o 
 -15   4   7      115.06      102.76      7.29 o 
 -14   4   7       34.93       39.21      3.59 o 
 -13   4   7       76.73       74.76      3.89 o 
 -12   4   7       18.60       18.51      2.15 o 
 -11   4   7       82.14       71.97      2.93 o 
 -10   4   7       12.70        6.82      1.22 o 
  -9   4   7      884.69      832.34     12.39 o 
  -8   4   7      994.03      974.54     12.42 o 
  -7   4   7      331.42      351.31      5.30 o 
  -6   4   7       24.40       24.31      1.23 o 
  -5   4   7       11.04       14.34      1.04 o 
  -4   4   7      644.58      690.99      8.97 o 
  -3   4   7       21.03       22.31      1.16 o 
  -2   4   7      136.03      134.85      2.57 o 
  -1   4   7      185.70      188.28      3.29 o 
   0   4   7      800.41      774.77      9.80 o 
   1   4   7       10.29       11.12      0.65 o 
   2   4   7      615.15      710.69     10.26 o 
   3   4   7      907.91      823.94     15.45 o 
   4   4   7      421.61      394.95      7.81 o 
   5   4   7      825.20      766.06     13.08 o 
   6   4   7      120.78      107.47      4.66 o 
   7   4   7       59.72       57.26      3.22 o 
   8   4   7        0.70       -1.28      1.28 o 
   9   4   7      454.85      478.47     10.29 o 
  10   4   7        8.34        9.17      2.00 o 
  11   4   7      130.30      133.92      5.89 o 
 -14   5   7        0.95        0.96      1.94 o 
 -13   5   7       57.60       55.71      4.08 o 
 -12   5   7       10.02        8.18      1.81 o 
 -11   5   7       61.39       65.44      3.63 o 
 -10   5   7        0.02       -0.94      0.94 o 
  -9   5   7        8.28        5.81      1.23 o 
  -8   5   7     2311.16     2088.91     35.00 o 
  -7   5   7      773.88      787.04     10.68 o 
  -6   5   7      107.98       94.27      2.34 o 
  -5   5   7      382.54      422.03      6.18 o 
  -4   5   7       29.54       29.63      1.68 o 
  -3   5   7        0.26        0.37      0.59 o 
  -2   5   7      518.29      564.44      7.64 o 
  -1   5   7       40.21       39.99      1.36 o 
   0   5   7        2.48        6.80      1.60 o 
   1   5   7       14.45       12.38      1.14 o 
   2   5   7      151.45      158.61      4.27 o 
   3   5   7      386.95      361.09      8.60 o 
   4   5   7      145.97      152.00      4.40 o 
   5   5   7      196.46      169.57      4.85 o 
   6   5   7       80.93       61.15      3.31 o 
   7   5   7      265.98      264.29     12.72 o 
   8   5   7        1.52        3.49      1.63 o 
   9   5   7      223.07      213.19      6.21 o 
  10   5   7      119.36      114.54      4.90 o 
 -14   6   7       20.88       28.87      4.24 o 
 -13   6   7      104.21      114.26      6.09 o 
 -12   6   7       22.90       24.15      2.57 o 
 -11   6   7       94.35       99.01      3.95 o 
 -10   6   7        0.06       -0.06      1.07 o 
  -9   6   7       38.42       30.11      2.15 o 
  -8   6   7       24.56       29.22      1.64 o 
  -7   6   7      136.34      126.15      2.95 o 
  -6   6   7       14.56        9.97      1.10 o 
  -5   6   7       65.87       73.94      2.18 o 
  -4   6   7        1.25        1.25      0.76 o 
  -3   6   7      515.93      466.66      6.77 o 
  -2   6   7        0.61        0.19      0.66 o 
  -1   6   7      360.17      373.89      6.84 o 
   0   6   7        1.49        0.67      0.87 o 
   1   6   7      185.19      171.21      4.56 o 
   2   6   7      197.37      177.19      5.29 o 
   3   6   7      328.45      299.68      7.41 o 
   4   6   7       20.32       15.11      1.88 o 
   5   6   7       39.24       41.72      2.89 o 
   6   6   7      192.50      196.15      7.51 o 
   7   6   7        4.09        6.24      1.75 o 
   8   6   7        1.89        0.62      1.51 o 
   9   6   7        9.26        8.26      2.04 o 
  10   6   7       15.08       12.41      2.37 o 
 -13   7   7       94.97      105.13      7.61 o 
 -12   7   7       12.32       13.62      2.58 o 
 -11   7   7       21.87       18.55      3.22 o 
 -10   7   7       51.27       64.82      3.43 o 
  -9   7   7      294.48      275.45      5.85 o 
  -8   7   7        5.87        3.91      1.19 o 
  -7   7   7      169.25      161.90      3.57 o 
  -6   7   7      757.00      714.03     11.02 o 
  -5   7   7        3.11        1.74      1.31 o 
  -4   7   7       15.49       15.53      1.84 o 
  -3   7   7      885.89      807.70     16.32 o 
  -2   7   7      458.24      417.22      7.27 o 
  -1   7   7       43.21       47.89      2.32 o 
   0   7   7        4.01        0.00      0.92 o 
   1   7   7      682.30      673.31     12.08 o 
   2   7   7      177.91      195.73      6.88 o 
   3   7   7      160.64      157.10      4.77 o 
   4   7   7      113.21      132.27      4.51 o 
   5   7   7       92.04      103.44      6.16 o 
   6   7   7        0.55        0.75      1.56 o 
   7   7   7       30.24       36.36      4.18 o 
   8   7   7       87.41       97.53      4.86 o 
   9   7   7        2.81        1.85      1.78 o 
 -12   8   7       90.73      106.00      8.16 o 
 -11   8   7       25.60       29.35      3.29 o 
 -10   8   7      203.98      211.64      5.96 o 
  -9   8   7       16.71       14.29      1.80 o 
  -8   8   7      447.58      437.07      8.05 o 
  -7   8   7      394.57      372.77      6.35 o 
  -6   8   7       17.49       12.98      1.52 o 
  -5   8   7      111.58      107.08      3.32 o 
  -4   8   7      415.03      405.26      7.35 o 
  -3   8   7        1.93        1.51      1.11 o 
  -2   8   7        9.37       15.32      1.61 o 
  -1   8   7        0.19        1.29      1.06 o 
   0   8   7       11.82       10.06      1.71 o 
   1   8   7       39.65       42.10      3.41 o 
   2   8   7      154.54      164.89      5.03 o 
   3   8   7      204.69      219.94      6.07 o 
   4   8   7       56.15       60.97      3.66 o 
   5   8   7       75.19       71.01      3.97 o 
   6   8   7        0.10        0.83      1.58 o 
   7   8   7        0.97        0.62      1.67 o 
   8   8   7       15.69       18.16      2.67 o 
 -11   9   7        9.23        8.19      2.60 o 
 -10   9   7       34.89       32.35      5.75 o 
  -9   9   7      104.50      110.31      5.50 o 
  -8   9   7       80.36       89.13      3.94 o 
  -7   9   7       69.64       77.15      3.35 o 
  -6   9   7      165.61      152.81      4.25 o 
  -5   9   7      112.47      105.99      3.56 o 
  -4   9   7       19.25       25.38      2.59 o 
  -3   9   7      166.69      169.53      4.48 o 
  -2   9   7      306.32      290.98      6.10 o 
  -1   9   7        4.15        2.54      3.13 o 
   0   9   7       15.50       12.25      1.94 o 
   1   9   7       18.69       15.74      2.08 o 
   2   9   7       69.20       55.70      3.47 o 
   3   9   7       40.18       37.87      3.03 o 
   4   9   7        9.08       11.82      2.21 o 
   5   9   7       42.09       52.25      3.68 o 
   6   9   7      226.88      231.68      6.94 o 
   7   9   7        0.92        2.66      2.03 o 
  -9  10   7        4.89        3.61      2.84 o 
  -8  10   7        0.78        2.81      2.56 o 
  -7  10   7       56.88       68.65      5.33 o 
  -6  10   7        0.19        0.20      1.59 o 
  -5  10   7        2.62        4.29      1.47 o 
  -4  10   7        1.33        2.42      1.52 o 
  -3  10   7      161.56      158.72      4.46 o 
  -2  10   7        7.52        7.43      1.82 o 
  -1  10   7      490.28      494.30     10.32 o 
   0  10   7       14.23       12.68      2.09 o 
   1  10   7       22.19       24.32      2.58 o 
   2  10   7       30.94       27.65      2.78 o 
   3  10   7       51.94       53.17      4.77 o 
   4  10   7        0.30       -1.78      1.78 o 
   5  10   7        1.58       -1.78      1.78 o 
  -7  11   7        0.06       -1.85      2.50 o 
  -6  11   7      194.12      213.04     11.04 o 
  -5  11   7       12.94       13.75      2.37 o 
  -4  11   7       61.86       65.13      4.20 o 
  -3  11   7       41.50       37.19      3.56 o 
  -2  11   7      397.87      408.45      9.25 o 
  -1  11   7        1.63        1.89      1.74 o 
   0  11   7        5.76        7.59      2.52 o 
   1  11   7       70.00       73.75      5.07 o 
   2  11   7      143.14      131.41      5.41 o 
   3  11   7        0.07        3.66      2.07 o 
 -16   0   8      235.68      280.28     12.44 o 
 -14   0   8        9.35        8.01      2.63 o 
 -12   0   8      487.98      457.01     13.39 o 
 -10   0   8     2133.06     2295.06     48.91 o 
  -8   0   8      254.38      280.38      8.53 o 
  -6   0   8      809.00      803.43     44.11 o 
  -4   0   8     1154.51     1165.45     19.58 o 
  -2   0   8     1369.50     1336.02     22.28 o 
   0   0   8      493.77      493.18      9.28 o 
   2   0   8     3368.18     3376.19     54.56 o 
   4   0   8      112.96      135.36      8.03 o 
   6   0   8       28.93       22.01      2.73 o 
   8   0   8       73.28       80.12      5.65 o 
  10   0   8      436.70      403.56     13.06 o 
 -16   1   8      101.12       88.35      4.91 o 
 -15   1   8        2.15        5.29      1.87 o 
 -14   1   8        1.75        1.24      1.50 o 
 -13   1   8       22.07       23.82      3.72 o 
 -12   1   8      344.31      332.33      7.60 o 
 -11   1   8      161.00      158.76      4.69 o 
 -10   1   8        8.61       10.53      1.66 o 
  -9   1   8       10.12        5.16      1.25 o 
  -8   1   8      760.05      742.77     10.73 o 
  -7   1   8      122.17      137.66      3.19 o 
  -6   1   8      266.64      268.89      5.36 o 
  -5   1   8       18.58       27.59      1.49 o 
  -4   1   8        0.01        1.09      0.42 o 
  -3   1   8      187.55      225.37      5.07 o 
  -2   1   8      263.31      250.99      3.73 o 
  -1   1   8     1893.46     2009.52     23.26 o 
   0   1   8        3.74        0.70      0.50 o 
   1   1   8      943.77      996.83     12.24 o 
   2   1   8      135.69      150.03      2.81 o 
   3   1   8       24.58       18.69      1.18 o 
   4   1   8       35.06       31.99      1.50 o 
   5   1   8        1.91        3.58      0.82 o 
   6   1   8      287.16      264.14      5.18 o 
   7   1   8      270.05      246.35      5.11 o 
   8   1   8       13.03        8.10      1.59 o 
   9   1   8       46.09       49.02      5.47 o 
  10   1   8        2.40        1.82      1.51 o 
  11   1   8       22.12       21.22      3.50 o 
 -16   2   8        4.53        6.24      2.41 o 
 -15   2   8        0.52        1.72      1.78 o 
 -14   2   8       45.74       46.80      3.28 o 
 -13   2   8        3.37        2.58      1.52 o 
 -12   2   8      161.04      172.51      6.09 o 
 -11   2   8      176.86      151.56      6.14 o 
 -10   2   8       26.81       24.67      2.50 o 
  -9   2   8       93.63       89.22      2.59 o 
  -8   2   8      570.61      613.29      9.27 o 
  -7   2   8        1.10        3.54      0.78 o 
  -6   2   8       14.46        8.76      0.92 o 
  -5   2   8        0.57        1.18      0.40 o 
  -4   2   8        0.87        2.69      0.54 o 
  -3   2   8      253.06      256.69      3.85 o 
  -2   2   8       45.55       42.05      1.40 o 
  -1   2   8        5.68        0.85      0.61 o 
   0   2   8     1064.37     1143.59     13.80 o 
   1   2   8      856.65      807.07     10.17 o 
   2   2   8      718.04      775.42     10.89 o 
   3   2   8      121.09      114.90      2.43 o 
   4   2   8       24.74       19.82      2.04 o 
   5   2   8       24.89       17.50      1.77 o 
   6   2   8        8.34        7.18      1.18 o 
   7   2   8      274.86      269.96      5.48 o 
   8   2   8       23.36       23.18      1.89 o 
   9   2   8       26.34       28.20      3.67 o 
  10   2   8        9.34       13.18      2.37 o 
  11   2   8        3.47        6.76      2.16 o 
 -15   3   8        0.06       -1.81      1.81 o 
 -14   3   8       78.10       84.76      4.35 o 
 -13   3   8       36.83       36.03      2.83 o 
 -12   3   8      113.04      125.78      4.40 o 
 -11   3   8       12.22       18.05      1.99 o 
 -10   3   8       14.62       19.93      1.62 o 
  -9   3   8      167.40      177.72      3.98 o 
  -8   3   8     1235.57     1171.68     16.29 o 
  -7   3   8      828.13      800.48     13.35 o 
  -6   3   8       12.38       12.97      0.91 o 
  -5   3   8       36.64       38.29      1.34 o 
  -4   3   8      132.92      130.05      2.49 o 
  -3   3   8      594.51      625.25      8.42 o 
  -2   3   8      449.86      492.48      6.72 o 
  -1   3   8     1514.77     1522.16     18.07 o 
   0   3   8     1005.93     1008.33     12.41 o 
   1   3   8      296.39      334.34      4.92 o 
   2   3   8      144.03      140.87      3.41 o 
   3   3   8      138.53      135.09      3.14 o 
   4   3   8     1252.52     1147.41     15.80 o 
   5   3   8      183.75      168.94      4.21 o 
   6   3   8       34.59       37.32      4.81 o 
   7   3   8        7.64        6.98      1.61 o 
   8   3   8        5.63        5.88      2.16 o 
   9   3   8       14.01       10.87      1.97 o 
  10   3   8        3.18        2.49      1.86 o 
  11   3   8      156.56      172.69      7.85 o 
 -15   4   8        0.11       -0.26      1.97 o 
 -14   4   8       80.96       89.69      5.21 o 
 -13   4   8      339.44      338.13      8.05 o 
 -12   4   8      336.33      348.23      9.98 o 
 -11   4   8        3.23        7.22      1.60 o 
 -10   4   8       16.98       11.75      1.45 o 
  -9   4   8        0.00        2.71      1.06 o 
  -8   4   8       62.22       43.46      2.16 o 
  -7   4   8       72.91       69.82      2.33 o 
  -6   4   8       21.07       21.99      1.21 o 
  -5   4   8      365.22      370.34      5.47 o 
  -4   4   8      205.16      175.92      3.45 o 
  -3   4   8      637.25      659.51      8.66 o 
  -2   4   8       26.01       31.12      1.31 o 
  -1   4   8      207.14      184.70      3.21 o 
   0   4   8      284.77      293.81      4.47 o 
   1   4   8      427.08      476.42      6.56 o 
   2   4   8        8.28        7.33      1.53 o 
   3   4   8       39.35       44.14      2.57 o 
   4   4   8       66.00       59.89      3.36 o 
   5   4   8       23.82       33.21      2.42 o 
   6   4   8       87.37       76.43      3.60 o 
   7   4   8      305.73      296.50      7.02 o 
   8   4   8      164.10      163.14      5.13 o 
   9   4   8        8.74        6.62      1.84 o 
  10   4   8       24.83       20.76      5.56 o 
 -14   5   8        0.43       -1.71      2.13 o 
 -13   5   8       75.27       63.89      4.37 o 
 -12   5   8        7.52        9.80      1.91 o 
 -11   5   8      394.91      393.32      8.05 o 
 -10   5   8      114.61      108.09      3.31 o 
  -9   5   8        5.58       12.34      1.46 o 
  -8   5   8      102.77      104.68      3.13 o 
  -7   5   8       14.51       10.59      1.06 o 
  -6   5   8      479.59      439.32      8.24 o 
  -5   5   8      394.73      410.02      8.73 o 
  -4   5   8     1099.06     1028.91     12.98 o 
  -3   5   8       90.82       90.14      2.21 o 
  -2   5   8      988.97      998.13     12.57 o 
   0   5   8       14.68       16.17      1.33 o 
   1   5   8      667.67      629.84      9.57 o 
   2   5   8     1934.24     1824.86     31.82 o 
   3   5   8       46.68       38.58      2.46 o 
   4   5   8       25.28       24.12      2.13 o 
   5   5   8      352.13      325.56     10.63 o 
   6   5   8       25.37       32.48      2.59 o 
   7   5   8      141.16      143.53      6.34 o 
   8   5   8      122.73      126.38      4.66 o 
   9   5   8       13.62       11.96      2.95 o 
  10   5   8       14.11       14.52      3.59 o 
 -14   6   8      572.40      637.00     14.99 o 
 -13   6   8        8.26       12.67      2.45 o 
 -12   6   8      102.69      107.94      5.03 o 
 -11   6   8       26.51       28.19      2.18 o 
 -10   6   8      164.99      154.36      4.14 o 
  -9   6   8       10.60        8.76      1.38 o 
  -8   6   8      430.66      416.27      7.39 o 
  -7   6   8       39.93       35.19      2.60 o 
  -6   6   8        3.82       -0.19      1.03 o 
  -5   6   8        3.68        6.69      1.15 o 
  -4   6   8      591.52      564.28      7.99 o 
  -3   6   8       23.88       15.52      1.19 o 
  -2   6   8        0.00        0.79      0.89 o 
  -1   6   8      409.08      370.44      6.53 o 
   0   6   8        6.29        6.64      1.09 o 
   1   6   8        0.14       -1.02      1.02 o 
   2   6   8      115.65      102.86      4.20 o 
   3   6   8      150.59      139.63      4.38 o 
   4   6   8       10.87        9.36      1.75 o 
   5   6   8        5.25        8.20      2.09 o 
   6   6   8       46.69       53.28      3.34 o 
   7   6   8       94.02       87.60      4.35 o 
   8   6   8      104.36      106.20      4.92 o 
   9   6   8        0.79       -0.33      1.62 o 
 -13   7   8       80.62       94.35      5.53 o 
 -12   7   8       86.69       92.91      9.09 o 
 -11   7   8       37.48       44.48      3.06 o 
 -10   7   8        5.65       12.40      1.66 o 
  -9   7   8      166.90      167.94      4.86 o 
  -8   7   8       23.06       20.71      1.80 o 
  -7   7   8      248.22      240.36      6.96 o 
  -6   7   8      288.87      294.58      5.19 o 
  -5   7   8      294.67      301.70      5.59 o 
  -4   7   8      241.33      231.79      4.93 o 
  -3   7   8     1177.49     1083.89     15.60 o 
  -2   7   8      165.87      141.71      3.72 o 
  -1   7   8       31.25       33.14      2.22 o 
   0   7   8       69.93       71.89      3.72 o 
   1   7   8      515.26      495.98      9.76 o 
   2   7   8      286.68      288.37      7.54 o 
   3   7   8      117.84      120.51      4.25 o 
   4   7   8       31.74       36.78      4.02 o 
   5   7   8      192.93      188.42      6.11 o 
   6   7   8      862.04      867.10     15.76 o 
   7   7   8       77.07       66.90      3.98 o 
   8   7   8       14.16       16.88      2.50 o 
 -12   8   8       19.98       17.03      3.86 o 
 -11   8   8       72.01       74.47      4.79 o 
 -10   8   8       40.81       44.68      3.16 o 
  -9   8   8       50.46       45.86      2.68 o 
  -8   8   8        0.46        1.19      1.22 o 
  -7   8   8       95.24       80.83      3.30 o 
  -6   8   8      327.67      309.45      6.24 o 
  -5   8   8      368.91      338.81      7.34 o 
  -4   8   8      408.85      395.00      7.32 o 
  -3   8   8       69.27       85.15      4.03 o 
  -2   8   8       99.37       97.42      3.84 o 
  -1   8   8        7.09        1.88      1.63 o 
   0   8   8       17.53       20.13      2.12 o 
   1   8   8       15.38       22.34      2.27 o 
   2   8   8        6.17        5.78      1.67 o 
   3   8   8      140.36      119.43      4.45 o 
   4   8   8      151.79      158.25      7.08 o 
   5   8   8       22.20       23.42      2.62 o 
   6   8   8       18.20       17.22      2.48 o 
   7   8   8       25.53       28.78      3.04 o 
 -11   9   8      193.97      204.92      7.35 o 
 -10   9   8        7.39        7.97      2.38 o 
  -9   9   8       20.81       21.84      2.79 o 
  -8   9   8      591.15      628.05     12.16 o 
  -7   9   8      370.03      390.18      8.66 o 
  -6   9   8       16.48       20.05      1.96 o 
  -5   9   8       17.85       16.30      1.85 o 
  -4   9   8       51.91       58.42      3.58 o 
  -3   9   8      118.49      115.06      4.56 o 
  -2   9   8        2.44        1.68      1.43 o 
  -1   9   8       30.61       29.76      2.93 o 
   0   9   8       13.02       13.09      2.04 o 
   1   9   8       20.59       22.06      2.43 o 
   2   9   8        0.99        1.67      1.57 o 
   3   9   8        8.50       10.86      2.06 o 
   4   9   8       92.49       92.95      5.56 o 
   5   9   8      167.31      176.36      6.98 o 
   6   9   8       36.79       47.42      3.73 o 
  -9  10   8       41.73       55.96      5.73 o 
  -8  10   8       48.19       58.23      5.67 o 
  -7  10   8       97.96      113.77      5.71 o 
  -6  10   8      478.83      498.50     10.51 o 
  -5  10   8        4.63        3.74      1.52 o 
  -4  10   8        3.98        2.94      1.45 o 
  -3  10   8        0.20       -0.31      1.53 o 
  -2  10   8       31.47       36.81      4.79 o 
  -1  10   8        2.67        5.17      1.84 o 
   0  10   8       53.06       56.12      3.61 o 
   1  10   8       71.86       75.31      6.19 o 
   2  10   8      185.06      183.27      8.96 o 
   3  10   8      313.34      331.71      8.47 o 
   4  10   8      161.48      157.08      5.68 o 
  -7  11   8        3.55        4.68      2.99 o 
  -6  11   8        1.08        0.45      2.13 o 
  -5  11   8       32.73       37.30      3.13 o 
  -4  11   8       49.29       62.81      5.45 o 
  -3  11   8       83.66       91.19      4.59 o 
  -2  11   8        0.62        0.52      1.67 o 
  -1  11   8      239.03      253.23      7.06 o 
   0  11   8      586.66      586.17     12.18 o 
   1  11   8       14.38       13.30      2.41 o 
   2  11   8      307.10      324.04      8.56 o 
 -15   0   9       11.13        7.09      2.91 o 
 -13   0   9       73.26       62.10      5.04 o 
 -11   0   9      370.64      289.56      9.58 o 
  -7   0   9        1.46       -1.14      1.14 o 
  -5   0   9      337.40      340.20      6.73 o 
  -3   0   9     1907.13     1971.16     32.33 o 
  -1   0   9      178.81      136.57      3.63 o 
   1   0   9      167.31      161.18      4.21 o 
   3   0   9      294.59      323.07      7.16 o 
   5   0   9      345.08      350.67      7.90 o 
   7   0   9      816.86      760.11     18.46 o 
   9   0   9      128.24      114.35      9.35 o 
 -16   1   9        3.49        3.11      1.98 o 
 -15   1   9       32.22       33.18      3.04 o 
 -14   1   9       20.55       17.60      2.29 o 
 -13   1   9       31.20       31.73      2.72 o 
 -12   1   9       53.56       35.49      2.70 o 
 -11   1   9       49.58       61.91      3.28 o 
 -10   1   9      122.10       99.11      3.58 o 
  -9   1   9      581.08      514.63      9.68 o 
  -8   1   9       79.26       79.08      2.94 o 
  -7   1   9      489.69      541.26      9.00 o 
  -6   1   9       22.00       16.22      1.07 o 
  -5   1   9     1297.80     1326.91     17.27 o 
  -4   1   9      534.12      507.42      6.69 o 
  -3   1   9      136.78      131.69      3.33 o 
  -2   1   9       66.27       77.26      1.81 o 
  -1   1   9      196.60      196.73      3.28 o 
   0   1   9       21.58       25.43      1.21 o 
   1   1   9      307.81      307.85      4.70 o 
   2   1   9      286.73      272.10      4.37 o 
   3   1   9       10.00       11.83      1.97 o 
   4   1   9      321.66      305.50      4.95 o 
   5   1   9      574.83      601.08      9.37 o 
   6   1   9       48.12       54.53      2.49 o 
   7   1   9       10.95       12.36      1.69 o 
   8   1   9      126.35      128.75      4.23 o 
   9   1   9        4.93        7.05      1.70 o 
  10   1   9      140.14      141.90      5.63 o 
 -16   2   9       27.70       26.90      3.38 o 
 -15   2   9       23.83       21.41      2.64 o 
 -14   2   9        4.84        4.81      1.79 o 
 -13   2   9        0.03       -1.30      1.30 o 
 -12   2   9      324.38      325.25      7.62 o 
 -11   2   9        0.36        1.67      1.29 o 
 -10   2   9      797.07      742.28     13.17 o 
  -9   2   9       88.94       82.01      3.15 o 
  -8   2   9        7.22        8.50      1.07 o 
  -7   2   9      251.15      234.78      4.88 o 
  -6   2   9     1113.35     1126.14     16.99 o 
  -5   2   9      399.99      398.64      5.53 o 
  -4   2   9      179.78      190.53      3.46 o 
  -3   2   9       85.82       69.36      2.18 o 
  -2   2   9      661.31      673.34      8.68 o 
  -1   2   9     1341.81     1391.05     16.64 o 
   0   2   9     1301.91     1396.86     16.77 o 
   1   2   9        8.97       11.00      0.94 o 
   2   2   9       35.46       31.37      1.44 o 
   3   2   9      504.64      521.61      7.32 o 
   4   2   9       37.42       30.72      1.78 o 
   5   2   9       86.09       76.40      2.69 o 
   6   2   9      487.66      457.39      7.81 o 
   7   2   9       68.17       68.03      2.79 o 
   8   2   9        0.21       -0.19      1.48 o 
   9   2   9      176.40      175.98      6.14 o 
  10   2   9      112.18      113.49      5.27 o 
 -15   3   9      268.07      287.52      7.70 o 
 -14   3   9        1.95        3.18      1.78 o 
 -13   3   9      270.74      291.35      7.36 o 
 -12   3   9        3.88        8.78      1.77 o 
 -11   3   9        6.51        4.73      1.45 o 
 -10   3   9      465.64      464.05      9.27 o 
  -9   3   9       43.65       47.59      3.08 o 
  -8   3   9      197.51      227.02      5.31 o 
  -7   3   9      678.68      693.31     11.42 o 
  -6   3   9      333.85      319.88      6.59 o 
  -5   3   9       35.37       42.03      1.47 o 
  -4   3   9       22.77       20.60      1.25 o 
  -3   3   9      167.52      167.24      3.06 o 
  -2   3   9      235.37      251.75      4.03 o 
  -1   3   9       35.01       52.28      1.91 o 
   0   3   9        2.97        0.75      0.63 o 
   1   3   9        8.19        8.89      0.90 o 
   2   3   9      384.58      410.94      5.99 o 
   3   3   9      290.50      272.88      5.08 o 
   4   3   9        2.77        2.41      0.96 o 
   5   3   9      106.79      102.04      3.60 o 
   6   3   9      163.70      141.04      4.36 o 
   7   3   9       14.51       17.42      2.03 o 
   8   3   9      281.61      266.92      6.74 o 
   9   3   9        0.57        0.84      1.71 o 
  10   3   9        0.25        1.89      1.96 o 
 -15   4   9        0.75        1.67      2.11 o 
 -14   4   9       42.68       41.46      3.19 o 
 -13   4   9       97.99       96.75      4.54 o 
 -12   4   9      299.73      284.65      7.79 o 
 -11   4   9       12.10       12.14      1.87 o 
 -10   4   9       90.28       67.92      3.33 o 
  -9   4   9     1511.76     1381.17     26.71 o 
  -8   4   9      155.35      138.32      3.55 o 
  -7   4   9      269.08      271.34      5.18 o 
  -6   4   9      276.09      274.54      5.13 o 
  -5   4   9      276.46      232.42      3.93 o 
  -4   4   9      697.47      682.00      9.01 o 
  -3   4   9      403.56      405.23      5.91 o 
  -2   4   9     1239.44     1383.92     16.78 o 
  -1   4   9      280.42      269.19      4.31 o 
   0   4   9     2645.70     2622.65     33.68 o 
   1   4   9       36.59       38.54      1.43 o 
   2   4   9      137.93      143.78      4.09 o 
   3   4   9        1.49        2.09      1.21 o 
   4   4   9       80.04       83.10      3.36 o 
   5   4   9       81.56       84.91      4.46 o 
   6   4   9       55.00       40.72      3.18 o 
   7   4   9        1.57        3.22      1.51 o 
   8   4   9       15.39       17.95      2.29 o 
   9   4   9       96.55       88.26      4.45 o 
 -14   5   9       21.71       27.50      3.29 o 
 -13   5   9       18.66       20.50      2.42 o 
 -12   5   9      308.83      304.18      7.48 o 
 -11   5   9      195.33      188.61      7.49 o 
 -10   5   9       26.66       21.94      1.86 o 
  -9   5   9      206.19      212.08      7.51 o 
  -8   5   9      254.18      265.45      5.37 o 
  -7   5   9       39.20       30.71      1.90 o 
  -6   5   9        1.74        1.15      1.37 o 
  -5   5   9     1319.86     1288.44     15.98 o 
  -4   5   9      853.39      867.06     18.34 o 
  -3   5   9        1.77        2.86      0.78 o 
  -2   5   9      183.13      172.53      3.36 o 
  -1   5   9      406.21      402.02      9.45 o 
   0   5   9      163.86      126.55      3.21 o 
   1   5   9      485.89      451.84      8.68 o 
   2   5   9     1465.11     1330.03     20.82 o 
   3   5   9      227.15      210.38     13.99 o 
   4   5   9       14.11       18.32      2.39 o 
   5   5   9       39.03       30.29      3.17 o 
   6   5   9      167.73      160.64      5.11 o 
   7   5   9      241.78      236.01     10.62 o 
   8   5   9        4.48        4.52      1.83 o 
   9   5   9       17.92       15.56      2.40 o 
 -14   6   9      146.25      153.17      6.41 o 
 -13   6   9       34.32       38.10      3.59 o 
 -12   6   9        2.28        1.02      1.60 o 
 -11   6   9       79.81       73.64      3.79 o 
 -10   6   9        1.58        4.01      1.30 o 
  -9   6   9       31.22       33.19      2.17 o 
  -8   6   9      447.07      395.70      7.22 o 
  -7   6   9      124.17      131.57      3.57 o 
  -6   6   9       46.21       36.42      2.57 o 
  -5   6   9     1299.44     1228.70     18.68 o 
  -4   6   9       49.61       51.41      1.96 o 
  -3   6   9      602.45      544.69      8.79 o 
  -2   6   9      106.35       89.43      2.79 o 
  -1   6   9        2.88        2.52      1.07 o 
   0   6   9        0.86        3.45      1.25 o 
   1   6   9        0.13        0.42      1.19 o 
   2   6   9      197.80      194.92      5.35 o 
   3   6   9       16.06        8.82      1.72 o 
   4   6   9       42.86       39.70      2.82 o 
   5   6   9      130.44      139.41      8.38 o 
   6   6   9        0.00        0.97      1.56 o 
   7   6   9       14.23       14.85      2.31 o 
   8   6   9        6.12        3.56      1.91 o 
 -13   7   9      255.42      259.43      8.32 o 
 -12   7   9       39.83       35.65      3.37 o 
 -11   7   9        1.66        1.04      1.28 o 
 -10   7   9       89.05       95.79      3.57 o 
  -9   7   9       44.44       35.10      2.55 o 
  -8   7   9       15.15       19.78      1.82 o 
  -7   7   9      165.52      184.37      4.43 o 
  -6   7   9      624.22      621.74      9.00 o 
  -5   7   9        7.12        8.07      1.15 o 
  -4   7   9       60.22       60.57      2.72 o 
  -3   7   9       37.56       44.46      2.41 o 
  -2   7   9      254.50      198.79      4.56 o 
  -1   7   9       35.48       35.67      2.16 o 
   0   7   9       30.15       22.87      2.17 o 
   1   7   9       37.92       23.80      2.32 o 
   2   7   9        3.63        3.42      1.50 o 
   3   7   9       22.63       23.25      2.35 o 
   4   7   9       18.10       15.82      2.16 o 
   5   7   9        0.47        1.20      1.57 o 
   6   7   9       21.28       19.72      2.53 o 
   7   7   9      115.43      118.01      6.59 o 
   8   7   9       19.15       20.77      2.70 o 
 -12   8   9       40.38       35.51      4.85 o 
 -11   8   9      142.93      159.80      5.27 o 
 -10   8   9        0.14       -0.67      1.29 o 
  -9   8   9       91.90      101.18      3.63 o 
  -8   8   9       47.83       50.65      3.79 o 
  -7   8   9       81.69       71.47      3.67 o 
  -6   8   9       27.81       24.74      2.04 o 
  -5   8   9       84.49       93.36      3.40 o 
  -4   8   9      143.82      153.04      4.24 o 
  -3   8   9      133.59      140.54      4.59 o 
  -2   8   9       36.21       30.05      2.14 o 
  -1   8   9      278.93      265.93      6.55 o 
   0   8   9        0.92       -0.33      1.27 o 
   1   8   9        0.75        1.22      1.42 o 
   2   8   9       67.44       59.10      3.57 o 
   3   8   9       36.44       31.38      2.77 o 
   4   8   9        6.65        7.06      1.93 o 
   5   8   9      158.85      166.48      5.65 o 
   6   8   9      161.52      167.80      5.82 o 
 -11   9   9        7.98       11.83      3.34 o 
 -10   9   9       20.33       22.98      3.97 o 
  -9   9   9        0.86        4.28      1.73 o 
  -8   9   9       39.20       45.30      3.17 o 
  -7   9   9      926.63      966.84     23.30 o 
  -6   9   9       11.18        8.47      1.89 o 
  -5   9   9       11.07       13.20      2.27 o 
  -4   9   9        6.70        8.00      1.55 o 
  -3   9   9       92.29      107.82      3.59 o 
  -2   9   9        9.10       10.75      1.96 o 
  -1   9   9        0.88       -0.93      1.38 o 
   0   9   9       24.04       20.43      2.37 o 
   1   9   9       66.34       55.57      4.10 o 
   2   9   9      210.21      215.24      6.34 o 
   3   9   9      109.30      119.06      6.75 o 
   4   9   9      331.07      345.92     10.21 o 
   5   9   9      196.54      214.64      6.74 o 
  -9  10   9       55.70       59.23     16.94 o 
  -8  10   9      122.51      124.28      6.03 o 
  -7  10   9       41.35       39.06      3.17 o 
  -6  10   9       20.88       21.22      3.26 o 
  -5  10   9      121.35      132.74      4.60 o 
  -4  10   9       78.50       88.16      3.83 o 
  -3  10   9      344.50      354.12      8.29 o 
  -2  10   9      137.10      141.32      4.97 o 
  -1  10   9        4.96        3.42      1.77 o 
   0  10   9       44.24       49.99      3.52 o 
   1  10   9       99.19      106.99      7.30 o 
   2  10   9       60.09       50.50      3.67 o 
   3  10   9      106.04      102.64      5.70 o 
  -6  11   9       23.08       18.04      2.98 o 
  -5  11   9      418.07      471.31     15.08 o 
  -4  11   9      131.84      139.33      5.18 o 
  -3  11   9       12.94       14.82      4.43 o 
  -2  11   9       43.17       44.25      3.62 o 
  -1  11   9       45.42       46.65      3.51 o 
   0  11   9        0.17       -0.72      1.80 o 
   1  11   9        1.03        5.60      2.14 o 
 -16   0  10       23.11       24.74      4.11 o 
 -14   0  10       14.00        5.99      2.66 o 
 -12   0  10        1.22        5.29      2.20 o 
 -10   0  10        9.25        9.85      2.33 o 
  -8   0  10       13.81       10.88      2.08 o 
  -6   0  10     2372.24     2410.04     50.28 o 
  -4   0  10       70.41       71.62      3.29 o 
  -2   0  10      259.55      282.67      7.37 o 
   0   0  10      157.24      182.82      4.65 o 
   2   0  10      455.20      409.23      8.59 o 
   4   0  10     2522.64     2475.99     41.33 o 
   6   0  10       24.65       26.11      3.12 o 
   8   0  10       24.06       24.16      4.15 o 
  10   0  10       46.42       51.69      6.70 o 
 -16   1  10      264.47      295.95      8.13 o 
 -15   1  10      196.45      205.29      6.39 o 
 -14   1  10        9.96        4.74      1.75 o 
 -13   1  10      121.90      122.21      4.55 o 
 -12   1  10      213.56      234.19      6.88 o 
 -11   1  10       24.11       27.40      2.39 o 
 -10   1  10       80.00       88.51      4.00 o 
  -9   1  10       65.69       74.39      3.17 o 
  -8   1  10      713.09      714.09     12.44 o 
  -7   1  10      512.73      536.13     15.19 o 
  -6   1  10        4.50        2.03      0.70 o 
  -5   1  10      107.41      117.42      2.37 o 
  -4   1  10       53.24       60.60      2.41 o 
  -3   1  10      191.74      201.88      4.23 o 
  -2   1  10      228.13      236.66      3.82 o 
  -1   1  10      629.45      648.34      8.80 o 
   0   1  10        0.70        0.40      0.63 o 
   1   1  10       24.85       32.16      1.47 o 
   2   1  10     1247.83     1245.50     15.40 o 
   3   1  10       13.18       12.73      1.13 o 
   4   1  10      371.77      358.08      6.35 o 
   5   1  10       10.58        8.77      1.29 o 
   6   1  10        5.45        7.66      1.30 o 
   7   1  10       25.45       20.22      2.04 o 
   8   1  10      214.62      228.26      5.93 o 
   9   1  10        9.54        9.91      2.71 o 
  10   1  10      112.08      104.87      5.46 o 
 -15   2  10      372.20      389.58      9.34 o 
 -14   2  10      129.23      128.00      6.06 o 
 -13   2  10        0.01        1.78      1.48 o 
 -12   2  10       90.42       84.10      4.07 o 
 -11   2  10       83.66       89.17      3.89 o 
 -10   2  10      939.71      880.30     15.24 o 
  -9   2  10       70.88       61.06      3.11 o 
  -8   2  10      593.48      551.53      9.54 o 
  -7   2  10        7.81       13.08      2.21 o 
  -6   2  10       64.71       62.57      2.07 o 
  -5   2  10      204.64      199.06      3.34 o 
  -4   2  10      592.16      597.36      7.90 o 
  -3   2  10     1663.83     1642.36     19.52 o 
  -2   2  10      258.67      254.87      4.08 o 
  -1   2  10      463.09      447.91      6.33 o 
   0   2  10      149.50      179.46      3.79 o 
   1   2  10      285.33      271.18      4.50 o 
   2   2  10        1.41        2.63      0.82 o 
   3   2  10       21.35       19.63      1.51 o 
   4   2  10       20.96       24.00      2.40 o 
   5   2  10       22.35       14.87      1.56 o 
   6   2  10        3.26        3.96      1.36 o 
   7   2  10       27.58       23.50      2.64 o 
   8   2  10        2.66        4.10      1.87 o 
   9   2  10      251.60      263.25      7.94 o 
 -15   3  10       34.44       29.46      2.97 o 
 -14   3  10       44.66       49.90      3.49 o 
 -13   3  10       92.11       92.48      4.42 o 
 -12   3  10      633.91      625.16     12.13 o 
 -11   3  10       58.95       39.04      2.79 o 
 -10   3  10      100.81       95.93      3.66 o 
  -9   3  10      566.27      507.50     13.53 o 
  -8   3  10      558.51      513.29      8.31 o 
  -7   3  10        0.88        1.23      0.89 o 
  -6   3  10      751.54      721.38     10.65 o 
  -5   3  10      607.16      635.74      8.48 o 
  -4   3  10       23.38       20.65      1.19 o 
  -3   3  10      597.29      628.63      9.28 o 
  -2   3  10        8.20       14.50      1.05 o 
  -1   3  10      352.26      381.89      6.08 o 
   0   3  10      457.20      378.64      5.64 o 
   1   3  10     1256.16     1304.48     16.04 o 
   2   3  10      650.72      647.02      9.75 o 
   3   3  10        6.02        8.20      1.26 o 
   4   3  10      121.53      123.44      4.05 o 
   5   3  10       22.94       20.19      2.06 o 
   6   3  10        1.27        0.08      1.27 o 
   7   3  10        6.36        5.30      1.59 o 
   8   3  10        0.32        0.39      1.74 o 
   9   3  10       92.43      102.04      6.51 o 
 -15   4  10       75.28       76.95      5.20 o 
 -14   4  10       65.02       60.19      3.77 o 
 -13   4  10       16.15       18.87      2.37 o 
 -12   4  10        0.53       -0.12      1.51 o 
 -11   4  10       93.86       95.49      4.11 o 
 -10   4  10       27.25       22.90      2.20 o 
  -9   4  10      329.14      333.69      7.01 o 
  -8   4  10       59.38       50.42      3.13 o 
  -7   4  10      221.33      198.85      4.30 o 
  -6   4  10      101.76       99.57      2.33 o 
  -5   4  10        1.95        4.17      0.92 o 
  -4   4  10      311.14      303.46      4.87 o 
  -3   4  10       25.72       19.69      1.23 o 
  -2   4  10      144.89      159.29      3.11 o 
  -1   4  10        1.07        1.37      0.74 o 
   0   4  10      720.84      715.32      9.52 o 
   1   4  10       37.24       47.72      2.61 o 
   2   4  10      110.69      110.13      5.07 o 
   3   4  10      579.59      589.60     10.85 o 
   4   4  10        2.36        1.99      1.36 o 
   5   4  10       45.87       43.08      2.84 o 
   6   4  10        8.36        7.70      1.80 o 
   7   4  10       52.15       47.68      3.20 o 
   8   4  10        3.53        3.80      1.76 o 
   9   4  10        8.91        9.09      2.77 o 
 -14   5  10        9.85        5.78      2.27 o 
 -13   5  10      341.97      342.08      8.32 o 
 -12   5  10       14.51       13.22      2.11 o 
 -11   5  10      208.59      208.92      5.85 o 
 -10   5  10       30.71       38.46      2.76 o 
  -9   5  10     1259.14     1162.16     16.81 o 
  -8   5  10       29.32       25.23      1.86 o 
  -7   5  10      336.56      299.11     10.94 o 
  -6   5  10      585.21      536.61      7.69 o 
  -5   5  10      146.51      120.57      2.78 o 
  -4   5  10        1.81        1.83      0.82 o 
  -3   5  10      313.70      311.95      5.04 o 
  -2   5  10       11.92       17.80      1.20 o 
  -1   5  10      608.74      633.95     12.32 o 
   0   5  10       96.79       87.46      4.26 o 
   1   5  10       34.67       40.44      3.06 o 
   2   5  10      187.98      175.21      4.92 o 
   3   5  10      255.06      238.99      6.02 o 
   4   5  10        6.81        3.19      2.11 o 
   5   5  10       29.90       32.08      2.64 o 
   6   5  10      113.63      121.27      4.51 o 
   7   5  10      124.70      125.03      4.86 o 
   8   5  10      319.03      333.83      8.35 o 
 -14   6  10       26.71       24.85      3.35 o 
 -13   6  10      313.49      347.51      8.50 o 
 -12   6  10        7.44        9.67      2.55 o 
 -11   6  10        3.83        4.56      1.67 o 
 -10   6  10       49.25       49.37      2.72 o 
  -9   6  10       21.25       15.50      2.29 o 
  -8   6  10      108.00      108.91      3.34 o 
  -7   6  10        5.84        5.85      1.23 o 
  -6   6  10       33.54       28.12      1.90 o 
  -5   6  10      327.68      315.04      5.29 o 
  -4   6  10       24.81       31.77      1.67 o 
  -3   6  10      808.62      756.47     11.53 o 
  -2   6  10       97.40      108.34      3.72 o 
  -1   6  10       66.40       56.80      3.14 o 
   0   6  10      154.80      142.81      4.37 o 
   1   6  10       84.81      100.34      4.33 o 
   2   6  10        1.78        1.71      1.33 o 
   3   6  10      309.79      293.57      8.94 o 
   4   6  10      121.69      121.46      5.60 o 
   5   6  10       86.20       85.42      6.67 o 
   6   6  10        6.34        9.76      2.06 o 
   7   6  10       13.91       10.67      2.21 o 
   8   6  10       12.90       12.62      2.33 o 
 -13   7  10        0.39        2.06      2.11 o 
 -12   7  10        0.59        2.00      1.72 o 
 -11   7  10        5.62        6.78      1.79 o 
 -10   7  10       49.17       48.91      3.37 o 
  -9   7  10      186.15      181.85      7.17 o 
  -8   7  10       32.94       35.73      2.32 o 
  -7   7  10      349.76      353.12      6.80 o 
  -6   7  10       36.71       35.08      2.17 o 
  -5   7  10       16.83       13.84      1.58 o 
  -4   7  10       42.31       38.01      2.27 o 
  -3   7  10       17.43       17.30      1.68 o 
  -2   7  10       52.34       48.33      2.51 o 
  -1   7  10        1.56        1.01      1.25 o 
   0   7  10      181.27      181.28      5.22 o 
   1   7  10      232.10      236.42      9.09 o 
   2   7  10      130.28      135.12      7.16 o 
   3   7  10        0.30       -0.45      1.43 o 
   4   7  10        4.97        3.84      1.66 o 
   5   7  10       74.16       73.75      4.14 o 
   6   7  10       40.62       45.97      3.48 o 
   7   7  10       86.10       84.10      4.67 o 
 -12   8  10       63.35       62.44      4.72 o 
 -11   8  10       36.85       38.93      3.62 o 
 -10   8  10       12.87       13.47      2.23 o 
  -9   8  10       35.36       38.05      2.53 o 
  -8   8  10       76.80       79.74      4.15 o 
  -7   8  10      130.39      150.91      7.97 o 
  -6   8  10       65.04       73.84      3.78 o 
  -5   8  10        1.54        2.42      1.35 o 
  -4   8  10      215.57      195.75      4.82 o 
  -3   8  10       11.17        6.43      1.42 o 
  -2   8  10      191.33      190.57      5.41 o 
  -1   8  10      120.39      116.43      4.24 o 
   0   8  10        4.61        3.68      1.57 o 
   1   8  10       20.55       19.50      3.00 o 
   2   8  10        1.50        1.58      1.56 o 
   3   8  10        1.41        2.04      1.60 o 
   4   8  10        5.86        7.02      2.00 o 
   5   8  10      362.13      399.55      9.52 o 
   6   8  10       37.01       28.79      3.11 o 
 -10   9  10       69.17       78.67      5.87 o 
  -9   9  10       46.76       49.36      3.38 o 
  -8   9  10        4.21        3.11      1.76 o 
  -7   9  10        9.10       14.01      2.17 o 
  -6   9  10      555.66      591.87     11.78 o 
  -5   9  10        2.14        4.10      1.68 o 
  -4   9  10      212.47      216.37      5.29 o 
  -3   9  10       18.46       20.31      2.33 o 
  -2   9  10        8.14        6.84      1.80 o 
  -1   9  10      118.56      104.25      6.80 o 
   0   9  10        0.19        2.66      1.69 o 
   1   9  10        2.21        5.32      2.13 o 
   2   9  10        0.06        0.76      1.60 o 
   3   9  10        8.68        4.67      1.97 o 
   4   9  10      153.55      167.64      5.91 o 
  -8  10  10      207.43      215.19      6.42 o 
  -7  10  10       30.32       34.51      5.30 o 
  -6  10  10       29.95       37.80      3.14 o 
  -5  10  10       40.35       40.73      3.20 o 
  -4  10  10       35.72       42.59      3.17 o 
  -3  10  10       14.23       12.65      2.22 o 
  -2  10  10      277.08      280.15      7.37 o 
  -1  10  10       47.76       49.14      3.50 o 
   0  10  10      105.98      102.68      4.98 o 
   1  10  10      334.00      333.56      8.56 o 
   2  10  10       43.16       39.01      3.36 o 
  -5  11  10       16.98       17.77      2.94 o 
  -4  11  10      141.01      149.00     11.58 o 
  -3  11  10       11.11       13.29      2.54 o 
  -2  11  10       20.45       19.78      2.60 o 
  -1  11  10       45.69       60.11      4.10 o 
 -15   0  11        0.06        2.95      2.56 o 
 -13   0  11       34.04       33.03      3.99 o 
 -11   0  11      690.85      560.06     15.57 o 
  -9   0  11      200.83      215.46      7.83 o 
  -7   0  11       12.26        5.80      1.73 o 
  -5   0  11       91.23       78.60      2.58 o 
  -3   0  11     1899.09     1759.83     29.45 o 
  -1   0  11     1959.98     1966.91     32.87 o 
   1   0  11      376.88      369.66      8.04 o 
   3   0  11       46.38       54.52      2.92 o 
   5   0  11      615.84      586.50     14.97 o 
   7   0  11       15.95       13.20      2.61 o 
   9   0  11       98.70      116.27      8.82 o 
 -16   1  11      134.68      145.01      8.33 o 
 -15   1  11      108.36      112.44      5.05 o 
 -14   1  11        4.79        3.95      1.82 o 
 -13   1  11       74.53       64.69      4.41 o 
 -12   1  11      318.44      332.22      7.86 o 
 -11   1  11       20.06       18.52      2.08 o 
 -10   1  11       34.61       30.44      2.43 o 
  -9   1  11      336.15      310.16     11.82 o 
  -8   1  11      174.18      163.25      5.30 o 
  -7   1  11      570.80      557.83     10.23 o 
  -6   1  11       76.87       62.58      2.24 o 
  -5   1  11        0.41        2.72      0.68 o 
  -4   1  11       32.11       33.04      1.35 o 
  -3   1  11      628.80      618.97      8.66 o 
  -2   1  11        2.29        0.79      0.64 o 
  -1   1  11       58.79       52.73      1.97 o 
   0   1  11       27.71       32.14      1.51 o 
   1   1  11       94.75       98.77      2.43 o 
   2   1  11      145.07      140.27      3.02 o 
   3   1  11       67.89       62.63      2.12 o 
   4   1  11       91.14       84.61      2.79 o 
   5   1  11       41.67       47.75      2.64 o 
   6   1  11       66.72       68.04      3.37 o 
   7   1  11       38.89       43.20      2.88 o 
   8   1  11       47.58       41.69      3.40 o 
   9   1  11       28.33       25.13      3.01 o 
 -15   2  11        0.21        1.82      1.81 o 
 -14   2  11       13.63       11.28      2.16 o 
 -13   2  11       31.33       23.70      3.92 o 
 -12   2  11      311.64      361.45      8.32 o 
 -11   2  11       11.33       10.95      1.83 o 
 -10   2  11      133.67      131.93      4.31 o 
  -9   2  11       52.35       45.82      2.84 o 
  -8   2  11       34.91       32.02      2.33 o 
  -7   2  11      115.23      132.39      3.16 o 
  -6   2  11       10.09        6.10      1.01 o 
  -5   2  11      386.21      375.33      6.02 o 
  -4   2  11      471.51      469.71      6.61 o 
  -3   2  11       27.34       28.55      1.40 o 
  -2   2  11      167.71      144.33      2.90 o 
  -1   2  11       21.83       23.00      1.32 o 
   0   2  11        9.80       13.53      1.33 o 
   1   2  11      238.70      243.15      4.24 o 
   2   2  11      624.93      594.40      8.32 o 
   3   2  11      604.52      593.28      9.33 o 
   4   2  11      117.25      120.71      3.38 o 
   5   2  11      357.92      352.62      7.56 o 
   6   2  11      145.94      156.84      6.75 o 
   7   2  11      117.23      116.10      4.92 o 
   8   2  11      116.44      104.10      8.15 o 
   9   2  11      451.42      456.14     11.37 o 
 -15   3  11       73.63       77.39      4.47 o 
 -14   3  11      285.81      288.81      7.68 o 
 -13   3  11       70.11       69.36      3.91 o 
 -12   3  11       50.87       49.12      3.21 o 
 -11   3  11        0.13       -1.22      1.22 o 
 -10   3  11      357.14      331.58      7.54 o 
  -9   3  11        2.72        0.14      1.24 o 
  -8   3  11     1227.56     1196.37     18.77 o 
  -7   3  11      106.51      102.66      2.88 o 
  -6   3  11       80.69       73.32      2.39 o 
  -5   3  11        0.23        0.97      0.73 o 
  -4   3  11      219.07      200.28      4.92 o 
  -3   3  11      109.24       94.21      2.88 o 
  -2   3  11      255.87      284.21      4.65 o 
  -1   3  11      349.93      335.70      5.27 o 
   0   3  11      107.30      107.76      2.57 o 
   1   3  11      563.03      552.37      7.79 o 
   2   3  11      270.72      269.75      5.19 o 
   3   3  11       13.51       13.44      1.73 o 
   4   3  11      205.21      209.80      7.18 o 
   5   3  11      148.60      147.16      4.64 o 
   6   3  11       31.10       22.02      2.24 o 
   7   3  11       65.64       59.98      3.54 o 
   8   3  11        0.00        0.45      1.73 o 
 -15   4  11       61.79       69.65      4.30 o 
 -14   4  11      271.11      288.12      7.71 o 
 -13   4  11      139.97      138.43      5.01 o 
 -12   4  11        0.91        1.47      1.49 o 
 -11   4  11       99.09       97.54      4.56 o 
 -10   4  11      131.50      111.24      4.05 o 
  -9   4  11      349.49      335.86      7.47 o 
  -8   4  11      146.51      157.07      4.22 o 
  -7   4  11      483.64      488.46      8.09 o 
  -6   4  11      112.32      119.89      4.93 o 
  -5   4  11       37.32       41.08      2.10 o 
  -4   4  11       52.56       57.69      1.99 o 
  -3   4  11      123.94      136.86      2.95 o 
  -2   4  11       85.99       87.72      2.32 o 
  -1   4  11       46.31       44.97      2.15 o 
   0   4  11        0.61       -0.02      0.95 o 
   1   4  11      203.30      216.90      5.35 o 
   2   4  11      244.82      224.31      5.76 o 
   3   4  11      519.03      486.26      9.57 o 
   4   4  11      741.63      736.28     13.21 o 
   5   4  11        1.08        1.20      1.40 o 
   6   4  11        6.81        5.26      1.71 o 
   7   4  11       54.96       58.48      3.64 o 
   8   4  11        7.21        6.49      2.21 o 
 -14   5  11      356.77      362.67      8.95 o 
 -13   5  11       26.55       23.98      3.13 o 
 -12   5  11       86.95       88.13      4.30 o 
 -11   5  11      107.44       97.99      4.15 o 
 -10   5  11      170.85      160.55      6.60 o 
  -9   5  11        0.02        0.08      1.21 o 
  -8   5  11        0.48        0.81      1.03 o 
  -7   5  11      245.08      252.86      5.21 o 
  -6   5  11       20.18       25.29      1.82 o 
  -5   5  11      769.87      739.57     10.06 o 
  -4   5  11       13.16       19.80      1.59 o 
  -3   5  11      791.06      810.63     10.83 o 
  -2   5  11      120.65      107.32      3.09 o 
  -1   5  11      227.79      246.08      7.50 o 
   0   5  11        0.96        2.52      1.29 o 
   1   5  11      494.61      454.35      9.04 o 
   2   5  11      243.94      256.15     14.03 o 
   3   5  11      622.71      583.36     11.18 o 
   4   5  11       22.16       21.92      2.34 o 
   5   5  11       66.41       60.39      3.85 o 
   6   5  11       16.81       16.20      2.24 o 
   7   5  11       46.24       44.51      3.34 o 
   8   5  11       19.30       14.96      2.41 o 
 -13   6  11       92.01       94.34      4.69 o 
 -12   6  11        3.29        3.34      2.14 o 
 -11   6  11      162.54      147.67      5.96 o 
 -10   6  11       60.85       64.94      4.24 o 
  -9   6  11       19.28       16.24      1.79 o 
  -8   6  11       51.59       64.44      5.02 o 
  -7   6  11      316.52      295.60      5.94 o 
  -6   6  11        1.44        2.20      1.14 o 
  -5   6  11      591.12      579.95      8.41 o 
  -4   6  11       28.00       19.92      1.72 o 
  -3   6  11       68.80       64.15      2.78 o 
  -2   6  11       29.14       24.02      1.84 o 
  -1   6  11      153.61      142.87      4.40 o 
   0   6  11       13.78       20.35      3.16 o 
   1   6  11        7.63        7.77      1.76 o 
   2   6  11      216.85      197.70      5.58 o 
   3   6  11       14.26       15.18      2.09 o 
   4   6  11        4.85        4.40      1.70 o 
   5   6  11       81.33       83.60      5.37 o 
   6   6  11       44.20       33.40      3.06 o 
   7   6  11      280.00      285.58     11.19 o 
 -13   7  11      155.71      161.54      6.54 o 
 -12   7  11       43.89       51.48      4.32 o 
 -11   7  11        0.63        0.80      1.54 o 
 -10   7  11       17.44       14.28      2.06 o 
  -9   7  11       46.78       50.98      3.78 o 
  -8   7  11       10.77       13.12      1.67 o 
  -7   7  11       23.65       28.58      2.10 o 
  -6   7  11      199.69      184.30      5.26 o 
  -5   7  11       32.85       34.46      2.63 o 
  -4   7  11      131.04      113.84      4.08 o 
  -3   7  11      145.98      135.23      3.80 o 
  -2   7  11      100.71       87.98      3.81 o 
  -1   7  11      130.68      111.18      4.08 o 
   0   7  11       28.42       24.15      2.33 o 
   1   7  11        2.03        2.56      1.63 o 
   2   7  11       23.72       28.11      4.76 o 
   3   7  11        0.09       -1.43      1.43 o 
   4   7  11       65.60       63.51      3.84 o 
   5   7  11       26.93       33.38      3.10 o 
   6   7  11      119.48      127.86      8.00 o 
 -11   8  11       12.26        8.58      2.08 o 
 -10   8  11        2.71        2.05      1.62 o 
  -9   8  11        7.13        4.27      1.72 o 
  -8   8  11       47.94       47.27      3.21 o 
  -7   8  11       65.75       64.62      6.04 o 
  -6   8  11      267.27      281.60      7.03 o 
  -5   8  11       33.94       39.59      2.91 o 
  -4   8  11        1.98        5.57      1.49 o 
  -3   8  11      113.15      106.20      4.30 o 
  -2   8  11       68.61       69.33      3.68 o 
  -1   8  11        1.96        0.18      1.43 o 
   0   8  11       58.33       60.25      3.62 o 
   1   8  11       49.92       49.16      3.69 o 
   2   8  11       36.28       36.10      3.51 o 
   3   8  11       18.86       19.84      3.36 o 
   4   8  11       75.78       71.98      4.23 o 
   5   8  11       81.43       95.33      4.95 o 
 -10   9  11       29.26       22.64      5.12 o 
  -9   9  11       21.11       24.78      2.75 o 
  -8   9  11        4.85        2.10      1.84 o 
  -7   9  11       36.95       43.25      3.25 o 
  -6   9  11        1.93       -0.12      1.68 o 
  -5   9  11        9.13       10.63      2.04 o 
  -4   9  11       14.64       13.85      2.08 o 
  -3   9  11      338.83      339.06      8.02 o 
  -2   9  11        1.35        1.96      1.65 o 
  -1   9  11       35.42       37.92      3.09 o 
   0   9  11      123.35      120.92      5.15 o 
   1   9  11        2.38        0.69      1.73 o 
   2   9  11       24.19       26.78      2.87 o 
   3   9  11        7.18        7.69      2.24 o 
  -8  10  11      230.91      234.03      6.83 o 
  -7  10  11      362.20      372.72      8.99 o 
  -6  10  11       64.26       70.65      4.18 o 
  -5  10  11        0.02        0.28      1.93 o 
  -4  10  11      286.19      316.91      9.33 o 
  -3  10  11       47.75       48.78      3.50 o 
  -2  10  11      144.42      138.00      5.08 o 
  -1  10  11       29.49       35.03      3.17 o 
   0  10  11       76.73       81.75      4.57 o 
   1  10  11       41.11       44.13      3.58 o 
 -14   0  12      253.17      247.96      9.96 o 
 -12   0  12      363.47      368.44     12.02 o 
 -10   0  12        0.71       -1.06      2.56 o 
  -8   0  12      480.80      434.48     12.37 o 
  -6   0  12      268.03      246.49      8.15 o 
  -4   0  12       37.90       32.37      2.07 o 
  -2   0  12       49.20       48.84      2.52 o 
   0   0  12     2388.50     2269.91     37.94 o 
   2   0  12      217.76      232.51      7.15 o 
   4   0  12      113.63      113.53      5.30 o 
   6   0  12       43.63       37.57      4.06 o 
   8   0  12      658.75      656.14     24.70 o 
 -15   1  12       37.84       32.97      3.09 o 
 -14   1  12       37.10       36.29      4.53 o 
 -13   1  12      124.55      142.25      5.06 o 
 -12   1  12      534.49      504.41     15.99 o 
 -11   1  12        2.94        3.41      1.54 o 
 -10   1  12      249.65      224.72      6.21 o 
  -9   1  12      599.96      583.27     11.05 o 
  -8   1  12      139.71      119.63      4.55 o 
  -7   1  12       51.55       36.95      2.41 o 
  -6   1  12     1265.73     1252.91     17.21 o 
  -5   1  12     1600.78     1642.83     21.25 o 
  -4   1  12       49.27       48.58      1.88 o 
  -3   1  12      168.43      172.43      3.28 o 
  -2   1  12       63.18       76.69      2.13 o 
  -1   1  12      178.69      177.23      3.71 o 
   0   1  12       37.76       27.04      1.50 o 
   1   1  12       74.76       66.61      2.39 o 
   2   1  12       44.01       54.92      2.09 o 
   3   1  12       32.56       22.62      1.89 o 
   4   1  12      154.12      157.51      4.69 o 
   5   1  12      109.17      111.09      4.86 o 
   6   1  12      204.46      212.99      5.61 o 
   7   1  12      125.39      125.77      7.31 o 
   8   1  12        2.60        2.17      1.85 o 
 -15   2  12       11.57        8.63      2.14 o 
 -14   2  12       27.51       23.18      3.06 o 
 -13   2  12        0.94       -0.01      1.53 o 
 -12   2  12       48.82       52.80      6.14 o 
 -11   2  12      104.62      117.69      5.45 o 
 -10   2  12       74.68       67.32      3.54 o 
  -9   2  12        0.05        1.56      1.42 o 
  -8   2  12      398.71      365.59      7.78 o 
  -7   2  12        1.23        1.18      1.12 o 
  -6   2  12      100.03       93.65      2.65 o 
  -5   2  12      356.39      339.91      5.69 o 
  -4   2  12      899.39      890.21     11.45 o 
  -3   2  12       93.01       87.14      2.60 o 
  -2   2  12     1326.38     1315.27     16.23 o 
  -1   2  12       40.05       32.07      1.59 o 
   0   2  12       58.09       64.76      2.11 o 
   1   2  12      192.28      199.72      3.84 o 
   2   2  12        0.09       -0.16      0.95 o 
   3   2  12      526.26      545.27      8.89 o 
   4   2  12       94.06       84.78      3.44 o 
   5   2  12        9.13        8.92      1.69 o 
   6   2  12       44.99       52.17      3.70 o 
   7   2  12       14.39       11.55      2.25 o 
   8   2  12        6.92        5.71      2.10 o 
 -15   3  12        4.35        3.42      2.01 o 
 -14   3  12      447.81      470.02     10.55 o 
 -13   3  12      196.00      201.76      6.18 o 
 -12   3  12      152.82      146.95      5.03 o 
 -11   3  12       12.17        9.50      1.79 o 
 -10   3  12       11.91        3.98      1.55 o 
  -9   3  12      225.93      256.30      6.39 o 
  -8   3  12       93.04       86.96      4.05 o 
  -7   3  12        0.20        0.08      0.90 o 
  -6   3  12      147.19      120.07      3.16 o 
  -5   3  12       34.06       31.47      1.52 o 
  -4   3  12        5.53        8.97      1.02 o 
  -3   3  12      283.35      272.78      4.62 o 
  -2   3  12     1326.60     1278.54     15.90 o 
  -1   3  12      285.28      278.97      4.74 o 
   0   3  12      516.74      498.21      7.30 o 
   1   3  12     1324.35     1238.30     17.13 o 
   2   3  12      149.20      151.63      4.42 o 
   3   3  12      150.49      158.19      4.66 o 
   4   3  12       13.04       13.67      1.89 o 
   5   3  12      121.23      130.63      4.74 o 
   6   3  12        2.22        1.28      1.45 o 
   7   3  12      143.34      148.35      5.86 o 
   8   3  12      144.21      138.59      5.87 o 
 -14   4  12      179.60      179.29      6.04 o 
 -13   4  12       48.22       50.42      3.55 o 
 -12   4  12        9.96       14.00      2.24 o 
 -11   4  12      115.34      103.91      4.27 o 
 -10   4  12        0.00       -1.21      1.21 o 
  -9   4  12       10.40        8.82      1.70 o 
  -8   4  12      266.85      235.57     11.30 o 
  -7   4  12      287.96      269.97      5.40 o 
  -6   4  12      968.84      933.75     13.69 o 
  -5   4  12       24.68       25.95      1.76 o 
  -4   4  12      326.00      315.21      7.96 o 
  -3   4  12       38.86       34.26      1.81 o 
  -2   4  12      563.57      569.47      8.11 o 
  -1   4  12      130.91      113.14      3.20 o 
   0   4  12       85.96       90.70      6.04 o 
   1   4  12       14.05       13.50      1.91 o 
   2   4  12      421.32      417.20      8.58 o 
   3   4  12       30.62       30.14      2.52 o 
   4   4  12       41.94       37.62      2.79 o 
   5   4  12        1.89        0.42      1.40 o 
   6   4  12       74.37       77.47      4.18 o 
   7   4  12       18.77       17.12      2.34 o 
 -14   5  12      225.24      244.56      7.16 o 
 -13   5  12       48.60       47.25      3.46 o 
 -12   5  12        7.68        3.02      1.69 o 
 -11   5  12       17.91       21.84      2.46 o 
 -10   5  12       36.26       30.64      3.03 o 
  -9   5  12      291.95      294.00      7.08 o 
  -8   5  12        6.24        6.60      1.32 o 
  -7   5  12       20.34       14.74      1.55 o 
  -6   5  12       45.40       44.88      3.69 o 
  -5   5  12        2.22        3.60      1.13 o 
  -4   5  12      225.98      191.84      3.81 o 
  -3   5  12        2.55       -0.08      1.02 o 
  -2   5  12      268.36      260.53      6.10 o 
  -1   5  12     1200.93     1147.11     18.43 o 
   0   5  12       19.29       23.34      2.17 o 
   1   5  12       82.05       78.34      5.73 o 
   2   5  12        2.15        2.11      1.50 o 
   3   5  12       49.96       47.00      3.14 o 
   4   5  12        8.81        6.00      1.83 o 
   5   5  12       53.58       51.98      3.47 o 
   6   5  12       67.94       67.91      4.03 o 
   7   5  12       12.93        7.56      2.15 o 
 -13   6  12       10.44       11.81      2.28 o 
 -12   6  12      241.38      251.37      8.90 o 
 -11   6  12        0.01        1.50      1.55 o 
 -10   6  12       65.33       72.54      3.83 o 
  -9   6  12      111.65      109.24      4.12 o 
  -8   6  12       82.32       77.45      3.10 o 
  -7   6  12       25.41       34.59      2.20 o 
  -6   6  12       16.27       19.42      1.72 o 
  -5   6  12       18.44       17.99      2.03 o 
  -4   6  12      406.93      408.40      7.37 o 
  -3   6  12       61.24       61.04      2.78 o 
  -2   6  12      390.88      360.14      7.74 o 
  -1   6  12       69.97       65.34      3.63 o 
   0   6  12      145.64      141.92      4.56 o 
   1   6  12        8.50        7.25      1.80 o 
   2   6  12        2.16        4.34      1.60 o 
   3   6  12       10.03        8.72      1.90 o 
   4   6  12       26.14       27.90      3.41 o 
   5   6  12       46.82       48.53      3.48 o 
   6   6  12       60.57       70.07      4.16 o 
 -12   7  12       38.15       34.64      3.08 o 
 -11   7  12      354.91      353.43      8.53 o 
 -10   7  12       28.66       26.84      2.59 o 
  -9   7  12       96.11       97.88      4.21 o 
  -8   7  12      140.68      137.84      5.14 o 
  -7   7  12      227.54      234.85      7.69 o 
  -6   7  12       67.72       69.24      4.89 o 
  -5   7  12        0.33        0.47      1.41 o 
  -4   7  12      332.98      321.59      6.51 o 
  -3   7  12       22.06       21.19      1.89 o 
  -2   7  12       54.85       46.12      3.51 o 
  -1   7  12       72.77       79.50      3.91 o 
   0   7  12        1.67       -1.16      1.35 o 
   1   7  12        2.32        1.09      1.51 o 
   2   7  12       39.17       39.06      3.03 o 
   3   7  12       14.73       18.44      2.43 o 
   4   7  12        2.15        4.02      1.85 o 
   5   7  12       28.19       27.52      2.94 o 
 -11   8  12       92.95       92.12      5.64 o 
 -10   8  12        1.35        1.47      2.24 o 
  -9   8  12      192.11      197.43      7.11 o 
  -8   8  12       19.58       15.66      2.28 o 
  -7   8  12      109.01      111.26      4.29 o 
  -6   8  12        2.41        1.15      2.70 o 
  -5   8  12       80.54       77.11      3.96 o 
  -4   8  12      698.56      722.84     13.50 o 
  -3   8  12        2.28        3.73      1.83 o 
  -2   8  12        0.03        0.36      1.37 o 
  -1   8  12       84.45       84.99      5.73 o 
   0   8  12       34.38       37.95      3.10 o 
   1   8  12        5.50        2.93      1.79 o 
   2   8  12       35.12       35.62      3.08 o 
   3   8  12        7.02        3.73      1.96 o 
   4   8  12        2.40        3.32      1.95 o 
  -9   9  12       35.05       37.29      4.94 o 
  -8   9  12        0.04        0.17      1.70 o 
  -7   9  12      392.78      416.46     10.31 o 
  -6   9  12        3.04        4.39      1.82 o 
  -5   9  12       34.86       34.80      3.47 o 
  -4   9  12        2.04       -0.27      1.82 o 
  -3   9  12      250.43      268.19      7.08 o 
  -2   9  12       16.06       12.39      2.22 o 
  -1   9  12       48.01       49.91      3.54 o 
   0   9  12      276.34      281.14     10.14 o 
   1   9  12       53.25       54.79      3.85 o 
   2   9  12      102.16       98.78      5.08 o 
  -6  10  12        0.26       -1.99      1.99 o 
  -5  10  12        4.67        6.91      2.39 o 
  -4  10  12      130.97      127.40      6.07 o 
  -3  10  12       12.85       10.31      2.68 o 
  -2  10  12       91.74       93.90      4.82 o 
  -1  10  12       14.49       15.24      2.53 o 
 -15   0  13      268.87      293.84     11.28 o 
 -13   0  13        1.89        2.80      2.41 o 
 -11   0  13      206.15      206.88     17.82 o 
  -9   0  13      188.97      205.11      7.89 o 
  -7   0  13        1.16        0.97      2.03 o 
  -5   0  13      220.04      198.06      5.02 o 
  -3   0  13      143.66      151.52      5.12 o 
  -1   0  13       66.43       87.28      3.31 o 
   1   0  13      315.55      285.49      7.02 o 
   3   0  13       18.71       24.72      3.96 o 
   5   0  13       72.00       75.55     14.82 o 
   7   0  13      372.91      385.85     17.29 o 
 -15   1  13       51.67       48.47      3.76 o 
 -14   1  13        2.77       -1.01      1.81 o 
 -13   1  13       18.76       15.20      2.27 o 
 -12   1  13       54.81       58.39      3.60 o 
 -11   1  13      126.52      126.84      4.54 o 
 -10   1  13       23.24       18.29      2.20 o 
  -9   1  13      317.15      290.21      7.18 o 
  -8   1  13      331.32      297.08      8.84 o 
  -7   1  13      109.23      119.13      4.67 o 
  -6   1  13      427.31      443.07      8.82 o 
  -5   1  13       11.22       13.17      1.04 o 
  -4   1  13       17.20       15.52      1.14 o 
  -3   1  13       92.82       95.03      2.71 o 
  -2   1  13       21.34       22.42      1.43 o 
  -1   1  13      186.32      172.16      3.49 o 
   0   1  13       67.95       73.23      2.25 o 
   1   1  13       34.13       33.06      1.84 o 
   2   1  13       53.69       57.11      2.28 o 
   3   1  13      145.10      133.47      3.64 o 
   4   1  13       87.86       78.22      3.46 o 
   5   1  13      146.46      132.74      5.09 o 
   6   1  13       79.33       69.44      4.28 o 
   7   1  13        4.40        3.12      1.96 o 
 -15   2  13       46.71       47.77      3.67 o 
 -14   2  13      190.47      185.59      6.09 o 
 -13   2  13       17.20       20.64      2.51 o 
 -12   2  13      241.52      235.48      6.53 o 
 -11   2  13      254.27      252.56     14.34 o 
 -10   2  13      238.32      257.63      9.57 o 
  -9   2  13     1401.81     1314.05     25.05 o 
  -8   2  13      210.16      218.87      8.22 o 
  -7   2  13      105.94       94.22      4.99 o 
  -6   2  13      477.08      469.90      9.22 o 
  -5   2  13       70.02       65.23      2.84 o 
  -4   2  13       38.17       33.09      1.61 o 
  -3   2  13      141.31      139.94      3.27 o 
  -2   2  13      178.24      170.45      3.45 o 
  -1   2  13        3.48        2.17      0.90 o 
   0   2  13      298.74      272.82      4.79 o 
   1   2  13       13.88       14.81      1.33 o 
   2   2  13       27.42       21.25      1.76 o 
   3   2  13       65.53       71.75      5.17 o 
   4   2  13      140.71      162.39      4.85 o 
   5   2  13      254.38      266.83      7.64 o 
   6   2  13       38.50       33.14      3.16 o 
   7   2  13      115.69      128.49      5.47 o 
 -15   3  13      107.61       98.92      5.09 o 
 -14   3  13       30.74       36.33      3.22 o 
 -13   3  13        9.57        9.00      2.06 o 
 -12   3  13      324.09      320.28      7.93 o 
 -11   3  13        6.03        5.95      1.74 o 
 -10   3  13      410.03      379.17      9.85 o 
  -9   3  13       37.66       37.49      2.75 o 
  -8   3  13       79.66       71.26      3.40 o 
  -7   3  13      504.33      466.34      9.27 o 
  -6   3  13       56.59       47.72      2.24 o 
  -5   3  13       60.79       54.04      2.39 o 
  -4   3  13        2.54        0.84      1.42 o 
  -3   3  13      354.53      328.99      5.40 o 
  -2   3  13        1.04       -0.79      0.79 o 
  -1   3  13       23.73       30.25      1.74 o 
   0   3  13      530.80      537.68      9.85 o 
   1   3  13       80.76       78.95      4.89 o 
   2   3  13       47.19       44.10      2.95 o 
   3   3  13       18.06       17.62      2.01 o 
   4   3  13       22.96       16.77      2.15 o 
   5   3  13      139.13      157.44      5.05 o 
   6   3  13       45.28       38.97      3.48 o 
   7   3  13       25.71       23.57      3.30 o 
 -14   4  13       30.32       36.38      3.25 o 
 -13   4  13      578.01      600.11     12.43 o 
 -12   4  13       68.77       60.24      3.68 o 
 -11   4  13        0.16        1.69      1.52 o 
 -10   4  13       41.96       44.02      4.39 o 
  -9   4  13        3.24        4.59      1.53 o 
  -8   4  13      275.48      245.59      7.08 o 
  -7   4  13      116.07      103.53      3.14 o 
  -6   4  13      614.20      597.24      9.63 o 
  -5   4  13      457.49      452.83      7.74 o 
  -4   4  13        6.21        8.93      1.16 o 
  -3   4  13      427.53      406.62      6.36 o 
  -2   4  13      860.68      859.47     13.28 o 
  -1   4  13     1531.32     1544.06     21.25 o 
   0   4  13        4.83        6.18      1.56 o 
   1   4  13       40.22       44.62      2.85 o 
   2   4  13      169.11      163.92      5.63 o 
   3   4  13      221.68      231.27      6.12 o 
   4   4  13      137.09      136.29      5.40 o 
   5   4  13       35.86       33.19      2.82 o 
   6   4  13       17.22       13.71      2.22 o 
 -14   5  13        0.21        1.16      1.86 o 
 -13   5  13      153.15      153.21      5.48 o 
 -12   5  13        2.39        3.05      1.75 o 
 -11   5  13      116.61      114.75      4.69 o 
 -10   5  13       61.08       57.98      3.42 o 
  -9   5  13      119.37      108.60      4.84 o 
  -8   5  13       44.58       42.22      3.21 o 
  -7   5  13        1.03        0.18      1.06 o 
  -6   5  13       57.37       61.89      2.67 o 
  -5   5  13        9.32       11.75      1.97 o 
  -4   5  13      104.42      104.15      3.21 o 
  -3   5  13       46.43       56.19      2.63 o 
  -2   5  13       84.72       85.83      3.43 o 
  -1   5  13       24.65       23.76      2.23 o 
   0   5  13      285.73      281.19      6.74 o 
   1   5  13      205.43      217.62      5.91 o 
   2   5  13       65.33       65.21      3.65 o 
   3   5  13       17.37       14.45      2.09 o 
   4   5  13       41.23       34.64      2.96 o 
   5   5  13        0.16       -1.11      1.49 o 
   6   5  13       12.03       15.59      2.52 o 
 -13   6  13      144.43      141.42      5.33 o 
 -12   6  13       57.76       55.91      3.79 o 
 -11   6  13       11.86       21.30      2.52 o 
 -10   6  13       19.79       22.64      2.62 o 
  -9   6  13      257.07      245.63      6.93 o 
  -8   6  13      181.49      208.14      8.23 o 
  -7   6  13       20.73       28.34      2.85 o 
  -6   6  13       22.92       23.76      2.32 o 
  -5   6  13      123.64      103.40      7.26 o 
  -4   6  13       58.82       56.58      3.22 o 
  -3   6  13       50.84       58.62      2.83 o 
  -2   6  13        1.17        0.80      1.28 o 
  -1   6  13        7.20        6.76      1.67 o 
   0   6  13      165.80      174.66      5.30 o 
   1   6  13       22.31       26.78      2.59 o 
   2   6  13       21.52       28.84      2.71 o 
   3   6  13       18.34       22.31      2.51 o 
   4   6  13       29.57       34.65      3.00 o 
   5   6  13      120.15      133.28      5.15 o 
 -12   7  13       33.85       36.24      3.19 o 
 -11   7  13      104.56      111.08      5.28 o 
 -10   7  13       22.68       26.16      2.72 o 
  -9   7  13       36.13       42.54      3.76 o 
  -8   7  13        0.06       -0.76      1.48 o 
  -7   7  13        1.12        3.08      2.01 o 
  -6   7  13       19.82       17.69      2.17 o 
  -5   7  13      326.12      332.71      8.17 o 
  -4   7  13      152.43      151.15      4.86 o 
  -3   7  13        8.19        6.85      1.73 o 
  -2   7  13        3.61        3.89      1.62 o 
  -1   7  13        0.47       -1.48      1.48 o 
   0   7  13        0.65        0.64      1.48 o 
   1   7  13       82.09       88.71      4.43 o 
   2   7  13      194.34      207.94      6.27 o 
   3   7  13        6.66        6.49      1.93 o 
   4   7  13      122.97      127.05      5.33 o 
 -10   8  13       24.19       24.90      4.11 o 
  -9   8  13       60.06       58.44      4.38 o 
  -8   8  13       48.61       50.48      3.49 o 
  -7   8  13        4.85        2.67      1.71 o 
  -6   8  13        5.21        7.81      2.04 o 
  -5   8  13      262.04      259.72      8.48 o 
  -4   8  13      198.04      193.04      8.82 o 
  -3   8  13       23.61       23.78      2.93 o 
  -2   8  13       20.28       22.14      2.57 o 
  -1   8  13      126.23      129.39      5.37 o 
   0   8  13       23.88       24.70      2.64 o 
   1   8  13        2.32        2.46      1.90 o 
   2   8  13        7.04        6.52      2.05 o 
   3   8  13       58.58       52.31      3.80 o 
  -8   9  13       84.77       90.50      4.65 o 
  -7   9  13       58.56       67.28      4.08 o 
  -6   9  13       14.65       20.64      4.40 o 
  -5   9  13       59.55       65.24      8.27 o 
  -4   9  13       33.38       37.93      3.72 o 
  -3   9  13       23.67       24.57      5.38 o 
  -2   9  13        0.02        0.19      1.67 o 
  -1   9  13       90.42      103.57      5.04 o 
   0   9  13        0.40       -0.10      1.73 o 
   1   9  13      164.85      176.74      9.61 o 
 -14   0  14       16.39       17.45      3.52 o 
 -12   0  14      480.55      472.11     14.91 o 
 -10   0  14        0.73        1.82      2.16 o 
  -8   0  14      164.62      158.19      6.83 o 
  -6   0  14        0.45       -0.80      2.12 o 
  -4   0  14     2297.67     2240.58     37.61 o 
  -2   0  14       37.72       34.92      2.45 o 
   0   0  14      126.02      122.57      4.27 o 
   2   0  14      244.69      251.98      6.75 o 
   4   0  14       66.26       68.41      4.93 o 
   6   0  14        9.24        3.71      3.18 o 
 -15   1  14        1.19        2.73      1.91 o 
 -14   1  14       73.55       72.27      4.97 o 
 -13   1  14       65.31       48.83      3.48 o 
 -12   1  14        6.23       11.04      1.98 o 
 -11   1  14       14.68       17.27      2.20 o 
 -10   1  14      243.68      231.78      6.27 o 
  -9   1  14       73.24       77.26      3.84 o 
  -8   1  14       41.42       47.22      3.01 o 
  -7   1  14       51.43       39.01      2.67 o 
  -6   1  14      201.07      186.88      5.09 o 
  -5   1  14      233.08      232.85      4.80 o 
  -4   1  14      183.24      184.00      4.17 o 
  -3   1  14       18.16       16.55      1.28 o 
  -2   1  14      145.62      138.72      3.13 o 
  -1   1  14      117.95      120.32      2.97 o 
   0   1  14      175.68      167.40      3.60 o 
   1   1  14      255.49      240.14      4.56 o 
   2   1  14      326.96      305.41      6.01 o 
   3   1  14      240.67      257.03      5.47 o 
   4   1  14      208.81      218.50      6.62 o 
   5   1  14      165.62      169.62      5.98 o 
   6   1  14        2.87        0.14      1.76 o 
 -15   2  14       28.11       36.66      3.37 o 
 -14   2  14        2.03        2.23      1.85 o 
 -13   2  14      363.17      367.23     11.33 o 
 -12   2  14       83.49       83.45      6.80 o 
 -11   2  14      138.83      143.08      4.89 o 
 -10   2  14       10.18        8.95      1.89 o 
  -9   2  14        4.29        2.54      1.46 o 
  -8   2  14       92.65       80.97      3.81 o 
  -7   2  14       55.24       48.60      2.95 o 
  -6   2  14       48.93       49.55      5.32 o 
  -5   2  14      116.12      110.94      3.79 o 
  -4   2  14        5.81        3.14      1.53 o 
  -3   2  14        7.79        9.07      1.09 o 
  -2   2  14       49.43       52.86      2.74 o 
  -1   2  14        6.40        9.63      1.54 o 
   0   2  14        0.91        2.05      0.95 o 
   1   2  14      358.37      353.55     10.11 o 
   2   2  14        0.63        1.36      1.30 o 
   3   2  14       99.93      101.06      3.88 o 
   4   2  14      398.10      425.45     16.60 o 
   5   2  14        1.64        3.32      1.82 o 
   6   2  14      311.99      347.94     12.86 o 
 -14   3  14      153.25      154.45      5.64 o 
 -13   3  14       25.46       27.65      2.78 o 
 -12   3  14      123.53      130.51      4.88 o 
 -11   3  14       30.93       23.94      2.55 o 
 -10   3  14      146.51      152.64      4.99 o 
  -9   3  14       35.79       33.94      2.74 o 
  -8   3  14       48.38       46.59      3.03 o 
  -7   3  14     1879.99     1812.68     28.27 o 
  -6   3  14        8.71        7.57      1.29 o 
  -5   3  14       55.22       55.18      4.38 o 
  -4   3  14       20.98       17.06      1.63 o 
  -3   3  14      665.00      645.52      9.14 o 
  -2   3  14      318.99      317.19      7.40 o 
  -1   3  14       22.84       17.56      2.13 o 
   0   3  14       31.28       31.23      2.39 o 
   1   3  14       36.29       36.07      2.62 o 
   2   3  14      264.78      280.48      6.71 o 
   3   3  14      284.48      296.48      7.15 o 
   4   3  14       63.91       69.57      3.72 o 
   5   3  14        7.57        8.46      2.20 o 
   6   3  14       55.65       59.81      4.30 o 
 -14   4  14        0.08        1.72      1.88 o 
 -13   4  14      390.77      393.01     12.20 o 
 -12   4  14       26.20       26.34      2.78 o 
 -11   4  14       61.46       57.76      3.62 o 
 -10   4  14      263.85      259.31      9.12 o 
  -9   4  14      109.52       99.83      5.70 o 
  -8   4  14       86.91       79.71      4.37 o 
  -7   4  14      207.71      200.95      5.49 o 
  -6   4  14      304.30      322.65      6.26 o 
  -5   4  14       27.30       26.87      1.93 o 
  -4   4  14        0.00       -0.97      0.97 o 
  -3   4  14      400.95      390.06      7.07 o 
  -2   4  14      116.30      113.45      3.53 o 
  -1   4  14        9.34        8.66      1.65 o 
   0   4  14        2.28        6.30      1.58 o 
   1   4  14       54.43       64.46      5.02 o 
   2   4  14       28.23       27.66      2.84 o 
   3   4  14        0.83        0.97      1.52 o 
   4   4  14        2.21        1.04      1.60 o 
   5   4  14       26.08       21.01      2.50 o 
 -13   5  14       76.36       79.66      4.51 o 
 -12   5  14       23.67       24.20      2.72 o 
 -11   5  14       21.93       24.20      3.67 o 
 -10   5  14        0.12       -0.89      1.39 o 
  -9   5  14      126.22      113.51      4.40 o 
  -8   5  14       93.34      101.16      5.96 o 
  -7   5  14       21.62       20.75      2.15 o 
  -6   5  14       49.62       58.53      2.67 o 
  -5   5  14       11.16       11.60      1.86 o 
  -4   5  14       95.10      100.65      3.79 o 
  -3   5  14      137.18      144.82      3.95 o 
  -2   5  14       37.28       41.65      3.57 o 
  -1   5  14       27.70       35.73      3.00 o 
   0   5  14        0.30        1.08      1.46 o 
   1   5  14      466.80      495.60     10.18 o 
   2   5  14      354.86      346.76      8.15 o 
   3   5  14        0.02       -0.54      1.49 o 
   4   5  14       21.43       26.82      3.69 o 
   5   5  14       20.70       29.97      2.97 o 
 -12   6  14       82.68       90.16      4.73 o 
 -11   6  14       43.22       47.41      3.43 o 
 -10   6  14       35.73       36.73      3.05 o 
  -9   6  14       43.71       50.84      3.31 o 
  -8   6  14       14.55       15.31      2.64 o 
  -7   6  14      344.82      352.22      7.99 o 
  -6   6  14        0.18       -0.57      1.40 o 
  -5   6  14        0.15       -1.17      1.60 o 
  -4   6  14      134.73      115.23      4.18 o 
  -3   6  14       95.24      104.14      4.06 o 
  -2   6  14      161.85      162.61      7.24 o 
  -1   6  14       57.73       57.57      3.42 o 
   0   6  14      253.12      241.25      6.47 o 
   1   6  14        1.57        3.33      1.66 o 
   2   6  14        0.05        0.83      1.65 o 
   3   6  14        0.46        0.68      1.61 o 
   4   6  14       10.32       10.56      2.22 o 
 -11   7  14       12.92       13.02      2.87 o 
 -10   7  14      209.33      206.18      9.67 o 
  -9   7  14       59.99       65.05      5.10 o 
  -8   7  14      111.44      120.65      6.94 o 
  -7   7  14        3.89        1.96      1.66 o 
  -6   7  14        2.36        2.14      1.56 o 
  -5   7  14       77.96       75.91      4.43 o 
  -4   7  14      307.92      328.72      9.11 o 
  -3   7  14       21.86       22.78      2.86 o 
  -2   7  14       22.33       22.29      2.47 o 
  -1   7  14       65.24       67.12      3.83 o 
   0   7  14       33.23       36.23      3.00 o 
   1   7  14       64.52       64.20      3.92 o 
   2   7  14        2.94        3.92      1.93 o 
   3   7  14      224.19      231.71      6.98 o 
 -10   8  14        1.80        4.59      2.87 o 
  -9   8  14       51.17       53.73      4.44 o 
  -8   8  14       66.47       52.93      4.26 o 
  -7   8  14       23.11       25.83      2.67 o 
  -6   8  14      353.98      352.84      8.42 o 
  -5   8  14      102.57      110.36      5.35 o 
  -4   8  14       62.45       62.39      4.44 o 
  -3   8  14      133.72      120.27      5.71 o 
  -2   8  14        7.60        6.48      2.65 o 
  -1   8  14        3.49        4.19      1.92 o 
   0   8  14      228.63      236.80      6.90 o 
   1   8  14       40.10       47.03      5.22 o 
  -7   9  14       70.09       88.60      4.69 o 
  -6   9  14       37.35       36.75      3.76 o 
  -5   9  14       35.92       28.48      3.35 o 
  -4   9  14       26.21       27.81      6.13 o 
  -3   9  14      135.87      149.26      8.36 o 
  -2   9  14       52.80       54.63      4.71 o 
  -1   9  14        0.01       -0.57      1.80 o 
 -13   0  15        4.14        6.94      2.79 o 
 -11   0  15        5.53        4.23      2.33 o 
  -9   0  15      159.71      174.01     10.32 o 
  -7   0  15      417.79      397.76     13.76 o 
  -5   0  15      639.95      630.19     17.82 o 
  -3   0  15      299.54      299.93      7.28 o 
  -1   0  15       89.35       72.58      3.55 o 
   1   0  15        4.68        0.62      1.56 o 
   3   0  15       28.30       25.44      6.53 o 
   5   0  15        0.36        2.82      3.35 o 
 -14   1  15        9.84        7.66      2.14 o 
 -13   1  15       10.96        9.87      2.16 o 
 -12   1  15       80.03       80.77      4.36 o 
 -11   1  15       64.61       58.26      3.63 o 
 -10   1  15        1.86        0.80      1.44 o 
  -9   1  15      341.09      324.89      7.75 o 
  -8   1  15       85.88       73.77      3.77 o 
  -7   1  15       14.72       12.89      1.80 o 
  -6   1  15      106.59      104.24      3.86 o 
  -5   1  15      165.09      160.69      4.79 o 
  -4   1  15        0.92        1.14      1.01 o 
  -3   1  15        3.87        5.45      1.05 o 
  -2   1  15       38.71       38.91      1.94 o 
  -1   1  15       10.84       11.16      1.26 o 
   0   1  15       37.20       35.48      1.98 o 
   1   1  15       40.33       37.00      2.20 o 
   2   1  15        9.66       15.31      1.67 o 
   3   1  15      146.72      144.86      5.32 o 
   4   1  15        0.37       -0.83      1.66 o 
   5   1  15      102.81      114.78      5.18 o 
 -14   2  15       33.42       33.87      3.25 o 
 -13   2  15       28.47       29.47      3.16 o 
 -12   2  15        3.47        0.69      1.68 o 
 -11   2  15       29.24       26.64      2.73 o 
 -10   2  15        7.50        8.47      2.29 o 
  -9   2  15        5.59        3.06      1.81 o 
  -8   2  15      783.88      732.42     13.58 o 
  -7   2  15        3.37        4.18      1.49 o 
  -6   2  15      471.68      454.82     13.33 o 
  -5   2  15       14.44       15.53      1.59 o 
  -4   2  15       42.62       43.88      2.31 o 
  -3   2  15       28.50       27.73      1.69 o 
  -2   2  15      491.88      465.69      7.19 o 
  -1   2  15       56.54       69.89      2.55 o 
   0   2  15        8.32        9.23      1.35 o 
   1   2  15       90.54       97.07      4.81 o 
   2   2  15       47.13       52.04      3.11 o 
   3   2  15       13.44       14.09      2.00 o 
   4   2  15        7.23        7.94      2.08 o 
   5   2  15       70.19       76.12      4.63 o 
 -14   3  15      329.37      327.93      8.67 o 
 -13   3  15      140.16      137.86      5.25 o 
 -12   3  15      259.47      265.98      7.32 o 
 -11   3  15       12.85       11.38      2.62 o 
 -10   3  15       16.64       14.05      2.46 o 
  -9   3  15        1.57        1.60      1.43 o 
  -8   3  15       73.35       61.34      3.69 o 
  -7   3  15      160.00      140.42      5.23 o 
  -6   3  15      354.02      340.38      7.62 o 
  -5   3  15        1.44        1.54      1.10 o 
  -4   3  15        2.13        2.61      1.58 o 
  -3   3  15      120.81      115.07      3.00 o 
  -2   3  15      223.43      204.27      4.18 o 
  -1   3  15       70.37       74.19      3.34 o 
   0   3  15      144.84      140.46      5.86 o 
   1   3  15        0.04        0.57      1.41 o 
   2   3  15      220.70      223.28      5.98 o 
   3   3  15       20.16       19.96      2.80 o 
   4   3  15      154.80      149.73      5.05 o 
   5   3  15        6.42        2.20      2.07 o 
 -13   4  15       72.50       73.95      4.36 o 
 -12   4  15       27.67       28.22      2.86 o 
 -11   4  15        9.14        5.66      1.81 o 
 -10   4  15        1.58        0.43      1.49 o 
  -9   4  15        3.22        2.05      1.78 o 
  -8   4  15       85.61       83.65      4.71 o 
  -7   4  15       50.66       52.36      5.58 o 
  -6   4  15       11.72       11.09      1.81 o 
  -5   4  15      290.85      300.12      6.03 o 
  -4   4  15      188.08      194.99      5.29 o 
  -3   4  15      322.75      339.23      6.58 o 
  -2   4  15       50.50       52.30      3.06 o 
  -1   4  15      167.50      173.72      5.06 o 
   0   4  15      428.26      412.32      8.74 o 
   1   4  15       25.69       27.07      2.53 o 
   2   4  15       53.71       54.07      3.40 o 
   3   4  15      179.81      190.43      5.84 o 
   4   4  15        5.53        6.72      1.95 o 
 -13   5  15        1.36        0.48      1.81 o 
 -12   5  15      339.69      358.26     14.21 o 
 -11   5  15       11.57        7.65      1.99 o 
 -10   5  15        0.10        2.03      1.67 o 
  -9   5  15       13.30       13.57      2.13 o 
  -8   5  15      115.41      123.68      4.50 o 
  -7   5  15        2.32        1.87      1.41 o 
  -6   5  15        0.50        0.33      1.40 o 
  -5   5  15      374.66      348.48      7.83 o 
  -4   5  15       34.05       33.13      3.03 o 
  -3   5  15      537.50      550.99     14.56 o 
  -2   5  15      351.07      346.69      7.76 o 
  -1   5  15      228.43      228.51      6.12 o 
   0   5  15       25.51       28.60      2.66 o 
   1   5  15      212.65      222.45      6.24 o 
   2   5  15       49.07       46.37      3.31 o 
   3   5  15       47.04       55.68      3.67 o 
   4   5  15        2.27        2.67      1.88 o 
 -12   6  15        0.22        2.53      1.85 o 
 -11   6  15      145.81      146.79      6.27 o 
 -10   6  15       40.78       47.33      3.47 o 
  -9   6  15       16.51       18.08      2.91 o 
  -8   6  15      147.54      146.31      6.00 o 
  -7   6  15       80.22       86.10      5.05 o 
  -6   6  15        7.61        5.39      1.70 o 
  -5   6  15      109.91      110.70      5.19 o 
  -4   6  15      268.82      268.58     12.88 o 
  -3   6  15        1.35        6.27      3.76 o 
  -2   6  15      201.05      205.30      5.83 o 
  -1   6  15      135.09      140.57      4.89 o 
   0   6  15       45.03       57.88      3.58 o 
   1   6  15      242.86      236.77      8.53 o 
   2   6  15        6.55        6.03      2.01 o 
   3   6  15       50.41       58.90      3.92 o 
 -10   7  15       52.08       61.34      4.80 o 
  -9   7  15      164.43      175.08      6.95 o 
  -8   7  15       42.35       37.05      3.76 o 
  -7   7  15       40.42       43.69      5.39 o 
  -6   7  15       20.33       25.54      2.67 o 
  -5   7  15        1.20        0.36      1.96 o 
  -4   7  15       24.96       24.90      3.11 o 
  -3   7  15        0.00        1.37      1.89 o 
  -2   7  15        0.30       -2.04      2.39 o 
  -1   7  15        7.90        7.95      2.05 o 
   0   7  15       67.98       67.50      4.02 o 
   1   7  15       41.89       40.13      3.35 o 
  -8   8  15      124.93      129.21      6.04 o 
  -7   8  15       33.18       39.55      3.94 o 
  -6   8  15      110.16      111.90      5.63 o 
  -5   8  15        2.61        4.26      2.70 o 
  -4   8  15      120.29      129.89      5.91 o 
  -3   8  15        0.00        0.39      2.06 o 
  -2   8  15        2.42       -0.51      2.09 o 
  -1   8  15        9.65       13.06      2.37 o 
 -14   0  16       25.99       21.14      3.94 o 
 -12   0  16        3.13        0.32      2.16 o 
 -10   0  16      470.07      449.37     13.93 o 
  -8   0  16      282.84      271.17     14.47 o 
  -6   0  16        7.29       10.48      2.66 o 
  -4   0  16      201.50      201.90      8.91 o 
  -2   0  16       72.96       73.01      3.63 o 
   0   0  16        8.90       10.18      1.88 o 
   2   0  16      144.22      137.39      6.22 o 
   4   0  16      103.02       95.45      8.47 o 
 -14   1  16       13.68       14.41      2.83 o 
 -13   1  16       56.54       50.69      3.71 o 
 -12   1  16       35.49       39.22      3.19 o 
 -11   1  16       28.70       30.47      2.91 o 
 -10   1  16       33.39       36.92      4.21 o 
  -9   1  16      115.91      130.94      5.69 o 
  -8   1  16      358.41      347.52      8.11 o 
  -7   1  16        3.77        3.65      1.48 o 
  -6   1  16      167.89      161.49      4.93 o 
  -5   1  16       15.59       14.92      1.93 o 
  -4   1  16       80.57       83.71      3.29 o 
  -3   1  16        0.05        0.64      1.13 o 
  -2   1  16      161.34      158.41      3.61 o 
  -1   1  16        0.05        0.13      0.97 o 
   0   1  16       68.69       72.91      3.06 o 
   1   1  16       40.48       32.99      2.23 o 
   2   1  16       10.77        5.17      1.90 o 
   3   1  16      328.10      348.05      9.05 o 
   4   1  16       68.46       72.22      4.48 o 
 -14   2  16       41.29       37.96      3.45 o 
 -13   2  16       57.74       57.71      3.93 o 
 -12   2  16       36.93       41.18      3.34 o 
 -11   2  16       25.81       23.29      2.63 o 
 -10   2  16      141.22      137.65      4.96 o 
  -9   2  16       28.66       33.96      2.86 o 
  -8   2  16        0.15        1.98      1.46 o 
  -7   2  16      282.56      281.93      7.05 o 
  -6   2  16      395.28      383.62     10.10 o 
  -5   2  16       59.32       61.25      3.37 o 
  -4   2  16       85.33       82.58      3.03 o 
  -3   2  16       86.84       87.17      2.68 o 
  -2   2  16        2.53        3.41      1.05 o 
  -1   2  16        0.76        0.79      0.98 o 
   0   2  16       22.31       15.40      1.88 o 
   1   2  16      163.35      174.63      5.10 o 
   2   2  16       20.06       30.05      2.59 o 
   3   2  16      111.60      100.55      6.62 o 
   4   2  16        1.07        2.83      1.92 o 
 -13   3  16        1.58       -1.73      1.73 o 
 -12   3  16       55.73       53.95      3.73 o 
 -11   3  16      169.97      162.95      5.59 o 
 -10   3  16       58.46       64.01      3.79 o 
  -9   3  16       72.62       80.69      4.30 o 
  -8   3  16       72.66       65.92      3.68 o 
  -7   3  16        9.67       10.58      1.84 o 
  -6   3  16      726.62      705.52     16.68 o 
  -5   3  16        2.98        0.19      1.34 o 
  -4   3  16       43.61       42.83      2.78 o 
  -3   3  16        5.78        4.89      1.34 o 
  -2   3  16      309.92      330.51      6.50 o 
  -1   3  16      102.09       98.80      3.97 o 
   0   3  16       12.94       15.97      2.01 o 
   1   3  16      328.30      318.51      7.52 o 
   2   3  16        2.09        2.92      1.71 o 
   3   3  16        0.07       -1.52      1.52 o 
   4   3  16      123.18      110.70      5.46 o 
 -13   4  16       55.06       52.59      3.80 o 
 -12   4  16       74.20       76.80      5.86 o 
 -11   4  16       20.45       19.34      2.58 o 
 -10   4  16        0.00       -0.57      1.59 o 
  -9   4  16        2.59        3.18      1.62 o 
  -8   4  16       25.10       23.93      2.43 o 
  -7   4  16      145.73      137.13      4.62 o 
  -6   4  16      136.05      144.34      4.70 o 
  -5   4  16       70.40       72.20      3.67 o 
  -4   4  16      131.09      132.52      6.16 o 
  -3   4  16        7.99        7.70      1.72 o 
  -2   4  16       46.77       37.77      2.74 o 
  -1   4  16        1.61        3.30      1.59 o 
   0   4  16       78.08       75.79      5.68 o 
   1   4  16       33.87       45.50      3.24 o 
   2   4  16      213.33      205.08      6.02 o 
   3   4  16        3.21        2.05      1.74 o 
 -12   5  16      217.73      242.11      7.19 o 
 -11   5  16      245.91      250.65      8.26 o 
 -10   5  16       12.26       10.13      2.21 o 
  -9   5  16       57.05       49.58      3.46 o 
  -8   5  16      222.99      225.57      6.30 o 
  -7   5  16        0.05       -1.71      1.71 o 
  -6   5  16       19.87       25.14      3.05 o 
  -5   5  16       82.93       82.19      4.05 o 
  -4   5  16       15.56       15.17      2.15 o 
  -3   5  16      292.21      297.82      8.53 o 
  -2   5  16       42.16       42.16      3.59 o 
  -1   5  16      365.31      361.39      8.25 o 
   0   5  16        2.81        3.91      1.75 o 
   1   5  16      110.47      102.90      4.74 o 
   2   5  16       31.42       35.11      3.11 o 
 -11   6  16       65.42       63.51     10.59 o 
 -10   6  16        5.97        4.71      2.43 o 
  -9   6  16        3.74        4.63      2.80 o 
  -8   6  16        1.17        1.28      1.97 o 
  -7   6  16      264.77      282.46      8.94 o 
  -6   6  16        0.85        1.26      2.29 o 
  -5   6  16       39.21       36.52      3.40 o 
  -4   6  16      196.72      202.39      6.93 o 
  -3   6  16       43.77       44.19      3.85 o 
  -2   6  16       85.02       84.34      5.08 o 
  -1   6  16       67.52       71.83      4.03 o 
   0   6  16       44.75       48.34      3.49 o 
   1   6  16      423.82      411.27     12.12 o 
  -9   7  16      438.16      468.66     12.56 o 
  -8   7  16      192.29      211.44      8.17 o 
  -7   7  16        3.02        0.05      2.10 o 
  -6   7  16       73.80       66.05      5.86 o 
  -5   7  16        0.94        3.24      2.10 o 
  -4   7  16       84.42       90.37      7.64 o 
  -3   7  16        1.33       -0.21      2.03 o 
  -2   7  16       19.79       24.69      3.22 o 
  -1   7  16      117.98      118.79      6.32 o 
   0   7  16       90.20       97.42      4.95 o 
  -6   8  16       40.80       48.33      5.42 o 
  -5   8  16       25.24       34.40      5.99 o 
  -4   8  16      318.29      303.29      9.32 o 
  -3   8  16        0.67       -2.39      2.39 o 
 -13   0  17        3.66        2.59      2.79 o 
 -11   0  17        2.39        4.51      2.46 o 
  -9   0  17      525.60      502.14     15.20 o 
  -7   0  17       87.70       98.99      6.47 o 
  -5   0  17       32.18       42.95      4.18 o 
  -3   0  17       44.61       47.72      3.16 o 
  -1   0  17        9.78       13.17      2.07 o 
   1   0  17       55.40       51.76      4.32 o 
   3   0  17        7.68        6.18      3.71 o 
 -13   1  17       95.97       93.69      4.99 o 
 -12   1  17       49.87       57.07      3.92 o 
 -11   1  17       41.12       45.47      6.02 o 
 -10   1  17       36.03       42.21      3.26 o 
  -9   1  17       49.84       58.48      4.27 o 
  -8   1  17       15.76       11.58      2.22 o 
  -7   1  17      765.67      745.83     16.45 o 
  -6   1  17      218.48      220.34      6.08 o 
  -5   1  17       36.62       30.79      2.60 o 
  -4   1  17        2.06        2.51      1.46 o 
  -3   1  17       12.06       12.47      1.58 o 
  -2   1  17      116.63      128.63      3.75 o 
  -1   1  17        1.93        3.79      1.20 o 
   0   1  17        0.73        1.71      1.24 o 
   1   1  17       40.19       43.57      3.38 o 
   2   1  17       89.90      111.71      4.94 o 
   3   1  17      131.39      126.40      5.28 o 
 -13   2  17      167.50      169.10      6.02 o 
 -12   2  17      537.77      575.13     12.30 o 
 -11   2  17       10.96        8.39      2.14 o 
 -10   2  17       90.36       81.42      5.09 o 
  -9   2  17        0.28        0.11      1.53 o 
  -8   2  17       37.65       35.54      2.89 o 
  -7   2  17      526.64      538.03     11.03 o 
  -6   2  17       31.39       39.61      3.49 o 
  -5   2  17      616.60      617.82     11.88 o 
  -4   2  17        0.61        0.53      1.31 o 
  -3   2  17        1.19        1.55      1.25 o 
  -2   2  17        7.21        9.42      1.39 o 
  -1   2  17      138.77      148.46      4.57 o 
   0   2  17      339.56      346.49      7.72 o 
   1   2  17       63.40       74.59      3.78 o 
   2   2  17      257.16      257.16     14.79 o 
   3   2  17       19.52       27.96      3.14 o 
 -13   3  17       15.41       22.27      3.49 o 
 -12   3  17        7.57        7.55      2.16 o 
 -11   3  17        4.09        2.29      1.77 o 
 -10   3  17       21.11       22.91      2.62 o 
  -9   3  17        0.06        0.60      1.54 o 
  -8   3  17      297.69      278.78      7.23 o 
  -7   3  17        5.33        5.44      1.76 o 
  -6   3  17      169.20      163.10      5.12 o 
  -5   3  17       40.75       42.82      3.55 o 
  -4   3  17        7.24       10.19      1.82 o 
  -3   3  17       91.54       93.46      4.04 o 
  -2   3  17       51.67       51.36      4.04 o 
  -1   3  17       45.26       54.91      3.79 o 
   0   3  17       21.03       16.20      2.17 o 
   1   3  17       45.42       46.54      3.18 o 
   2   3  17        8.60        9.11      2.02 o 
 -12   4  17      103.70      116.14      5.41 o 
 -11   4  17       84.10       93.54      5.66 o 
 -10   4  17      221.72      216.93      7.87 o 
  -9   4  17      335.68      330.41      8.26 o 
  -8   4  17       11.32        8.88      1.96 o 
  -7   4  17       86.87       85.98      4.06 o 
  -6   4  17       34.13       32.89      3.41 o 
  -5   4  17      124.17      123.39      5.40 o 
  -4   4  17      148.98      156.63      4.98 o 
  -3   4  17      123.48      124.08      5.21 o 
  -2   4  17       18.55       20.62      2.83 o 
  -1   4  17        9.91       11.24      1.99 o 
   0   4  17      163.56      164.46      5.28 o 
   1   4  17       38.12       31.99      2.92 o 
   2   4  17       33.54       32.72      3.00 o 
 -11   5  17       24.00       20.10      2.65 o 
 -10   5  17       24.49       20.86      2.65 o 
  -9   5  17        2.74        3.99      2.30 o 
  -8   5  17       13.11       12.70      2.72 o 
  -7   5  17       98.58      100.77      7.02 o 
  -6   5  17        5.03        4.53      2.13 o 
  -5   5  17       10.89       13.94      2.63 o 
  -4   5  17        0.40        1.78      1.97 o 
  -3   5  17       78.66       82.15      4.98 o 
  -2   5  17       47.16       47.52      3.94 o 
  -1   5  17       10.77        7.27      1.95 o 
   0   5  17        0.36        1.92      1.74 o 
   1   5  17      330.11      339.75      8.43 o 
 -10   6  17        6.29        5.01      2.52 o 
  -9   6  17        7.68       10.43      3.42 o 
  -8   6  17        0.50       -0.23      2.06 o 
  -7   6  17        0.29       -0.92      2.00 o 
  -6   6  17      155.76      171.11      6.70 o 
  -5   6  17       33.62       30.18      4.30 o 
  -4   6  17       48.79       52.57      7.69 o 
  -3   6  17        9.00        9.46      2.45 o 
  -2   6  17        3.10        4.63      2.25 o 
  -1   6  17       71.34       71.21      4.87 o 
  -7   7  17       36.97       32.01      4.55 o 
  -6   7  17        0.77       -1.24      2.62 o 
  -5   7  17       16.17       20.42      3.93 o 
  -4   7  17        0.01       -2.08      2.08 o 
  -3   7  17       33.35       38.34      3.91 o 
 -12   0  18       26.02       31.05      4.40 o 
 -10   0  18       32.78       26.34      4.59 o 
  -8   0  18        1.00        0.71      3.71 o 
  -6   0  18       34.17       39.18      6.79 o 
  -4   0  18       20.27       22.55      3.37 o 
  -2   0  18      458.89      450.05     13.98 o 
   0   0  18       55.42       50.85      4.50 o 
   2   0  18       96.99      103.21      7.94 o 
 -12   1  18        0.84        0.44      1.79 o 
 -11   1  18      178.57      198.33      6.35 o 
 -10   1  18        8.21       10.61      2.15 o 
  -9   1  18        7.55        5.01      1.91 o 
  -8   1  18       13.31       15.64      2.34 o 
  -7   1  18       30.29       32.01      4.40 o 
  -6   1  18       25.42       22.36      2.94 o 
  -5   1  18       11.28       15.23      2.16 o 
  -4   1  18      232.30      246.08      6.53 o 
  -3   1  18        3.75        5.18      1.76 o 
  -2   1  18       56.84       66.60      3.13 o 
  -1   1  18       27.95       22.25      1.99 o 
   0   1  18       43.85       42.02      2.90 o 
   1   1  18      151.62      158.29      5.71 o 
   2   1  18      220.67      233.60      7.28 o 
 -12   2  18      191.19      194.99      6.48 o 
 -11   2  18       53.36       49.48      3.68 o 
 -10   2  18      216.14      213.29      7.57 o 
  -9   2  18        0.07       -1.14      1.62 o 
  -8   2  18      370.74      365.30     10.62 o 
  -7   2  18      240.94      247.59      6.78 o 
  -6   2  18       14.28       11.12      2.50 o 
  -5   2  18       69.96       70.22      3.89 o 
  -4   2  18        9.00        9.96      1.87 o 
  -3   2  18       82.09       88.72      5.73 o 
  -2   2  18      165.46      188.76     12.90 o 
  -1   2  18       22.55       24.47      2.34 o 
   0   2  18       28.86       28.87      2.57 o 
   1   2  18       67.85       71.27      4.35 o 
 -12   3  18      164.50      170.95      6.06 o 
 -11   3  18        0.23       -1.13      1.70 o 
 -10   3  18        4.02        4.81      1.91 o 
  -9   3  18       26.13       27.53      2.86 o 
  -8   3  18        2.94        0.21      1.66 o 
  -7   3  18       25.65       24.70      2.56 o 
  -6   3  18       36.06       39.83      3.42 o 
  -5   3  18       10.99       16.46      2.64 o 
  -4   3  18       93.11       96.24      5.14 o 
  -3   3  18       70.46       70.98      4.36 o 
  -2   3  18      383.03      389.41     10.06 o 
  -1   3  18       88.20       94.79      4.18 o 
   0   3  18       27.91       32.27      2.80 o 
   1   3  18      226.00      257.55      8.02 o 
 -11   4  18      230.98      227.64      8.04 o 
 -10   4  18      127.44      122.55      5.62 o 
  -9   4  18       99.07      106.47      6.06 o 
  -8   4  18       15.54       13.15      2.71 o 
  -7   4  18       62.11       63.30      4.61 o 
  -6   4  18       40.41       45.15      3.95 o 
  -5   4  18       23.38       25.29      4.05 o 
  -4   4  18        3.69        5.29      2.87 o 
  -3   4  18       27.96       30.24      3.29 o 
  -2   4  18       50.46       56.62      4.20 o 
  -1   4  18      104.24      112.61      5.66 o 
   0   4  18      135.93      148.69      5.15 o 
 -10   5  18       59.68       64.37      5.07 o 
  -9   5  18       38.12       38.59      4.01 o 
  -8   5  18       95.45       94.78      7.05 o 
  -7   5  18      324.22      336.42     11.89 o 
  -6   5  18       29.32       27.46      3.31 o 
  -5   5  18       16.36       13.24      3.37 o 
  -4   5  18      132.67      133.77      7.42 o 
  -3   5  18      121.35      141.09      9.29 o 
  -2   5  18       90.81       97.59      5.57 o 
  -1   5  18       33.28       36.08      3.69 o 
  -8   6  18        0.14        0.99      2.17 o 
  -7   6  18       96.86       97.82      5.80 o 
  -6   6  18        4.79        7.79      3.09 o 
  -5   6  18        3.48        0.97      2.62 o 
  -4   6  18       18.77       20.49      3.89 o 
  -3   6  18        0.19        0.71      2.79 o 
 -11   0  19      212.54      233.72     10.10 o 
  -9   0  19     1066.74     1096.45     27.75 o 
  -7   0  19      110.85       85.57      6.20 o 
  -5   0  19        0.16        3.00      2.65 o 
  -3   0  19       56.06       65.66      5.30 o 
  -1   0  19        2.56        3.66      2.33 o 
 -11   1  19      100.95      107.20      5.33 o 
 -10   1  19       86.38       92.09      7.28 o 
  -9   1  19       85.03       89.48      5.51 o 
  -8   1  19      224.27      205.82      9.38 o 
  -7   1  19       23.21       32.53      2.91 o 
  -6   1  19       85.57       90.29      4.37 o 
  -5   1  19       48.09       45.69      3.32 o 
  -4   1  19      112.28      116.55      4.77 o 
  -3   1  19      130.79      138.25      5.25 o 
  -2   1  19       61.42       57.97      5.29 o 
  -1   1  19       99.86      103.57      7.41 o 
   0   1  19       41.88       44.51      3.88 o 
 -11   2  19        1.61        1.61      1.97 o 
 -10   2  19       55.72       56.98      4.59 o 
  -9   2  19        0.26       -1.61      1.61 o 
  -8   2  19       62.54       64.20      4.04 o 
  -7   2  19       42.61       42.62      3.33 o 
  -6   2  19        0.21        1.70      1.67 o 
  -5   2  19      270.25      257.08      6.93 o 
  -4   2  19       74.21       84.15      6.17 o 
  -3   2  19      270.88      301.06     31.23 o 
  -2   2  19       28.09       36.71      4.59 o 
  -1   2  19        8.23       11.44      3.20 o 
   0   2  19       15.72       21.35      2.45 o 
 -10   3  19      189.65      210.19      8.76 o 
  -9   3  19      103.86      109.86      5.05 o 
  -8   3  19        0.72        3.94      2.34 o 
  -7   3  19       10.09        7.62      2.06 o 
  -6   3  19        6.45        3.56      2.31 o 
  -5   3  19        9.05       11.71      3.73 o 
  -4   3  19      115.29      125.53      7.42 o 
  -3   3  19      216.03      224.12      9.48 o 
  -2   3  19       45.00       46.97      3.83 o 
  -1   3  19       35.12       36.91      4.83 o 
  -9   4  19      108.90      109.66      6.44 o 
  -8   4  19       97.46      109.02      6.33 o 
  -7   4  19      105.97      114.76      7.22 o 
  -6   4  19      175.98      175.14      6.89 o 
  -5   4  19      231.83      239.31     12.61 o 
  -4   4  19       87.01       97.91      7.05 o 
  -3   4  19       70.50       67.87      6.04 o 
  -2   4  19      101.52      102.77      5.42 o 
  -7   5  19        0.73       -0.16      2.02 o 
  -6   5  19      210.87      207.42      9.54 o 
  -5   5  19       17.84       16.37      7.06 o 
  -4   5  19       83.34       78.60      6.55 o 
 -10   0  20      280.12      283.97     11.26 o 
  -8   0  20       20.19       20.26      3.69 o 
  -6   0  20      119.64      121.87      7.16 o 
  -4   0  20        2.43        6.02      6.79 o 
  -2   0  20      110.87      132.67      9.53 o 
 -10   1  20       68.18       63.54      4.23 o 
  -9   1  20       60.08       56.02      4.64 o 
  -8   1  20      458.92      451.69     10.40 o 
  -7   1  20       66.34       67.85      4.89 o 
  -6   1  20      334.15      355.83      8.75 o 
  -5   1  20       79.54       85.21      4.52 o 
  -4   1  20       18.61       19.14      2.57 o 
  -3   1  20        1.75        3.90      2.61 o 
  -2   1  20        0.56        1.58      2.58 o 
  -9   2  20        2.42        3.98      1.96 o 
  -8   2  20        6.87        6.04      2.10 o 
  -7   2  20       34.35       28.06      2.98 o 
  -6   2  20       47.83       47.94      4.42 o 
  -5   2  20       15.91       18.79      3.08 o 
  -4   2  20       17.77       21.12      4.59 o 
  -3   2  20       10.95       18.70      5.12 o 
  -8   3  20       69.10       68.72      6.84 o 
  -7   3  20        2.54        3.65      2.43 o 
  -6   3  20       21.75       20.02      3.22 o 
  -5   3  20       43.60       40.76      6.88 o 
  -4   3  20      107.95      106.53      7.29 o 
                                                 
